# Supplementary material for: Construction of a potential long noncoding RNA prognostic model involved competitive endogenous RNA for patients with gastric cancer
Source: Medicine (Baltimore). 2024 Jun 14;103(24):e38458. doi: 10.1097/MD.0000000000038458 (PMC11175963; doi:10.1097/MD.0000000000038458)
Supplement: Supplementary file 1 [file medi-103-e38458-s001.xlsx]

## Sheet: Table 1a
Clinical Characteristics	TCGA
Age
>60	249
<=60	120
Not available	4
Gender
Male	240
Female	133
Grade
G1	10
G2	135
G3	219
GX	9
Stage
Stage I	53
Stage II	111
Stage III	149
Stage IV	37
Not available	23
PT
T1	19
T2	80
T3	166
T4	100
TX	8
PM
M0	329
M1	24
MX	20
PN
N0	111
N1	96
N2	74
N3	74
NX	16
Not available	2
Status
Alive	224
Dead	149

## Sheet: Table 1b
logFC	AveExpr	t	P.Value	adj.P.Val	B
RP11-855A2.5	-0.929144	0.350905	-13.3758	4.92481e-34	6.05703e-30	66.4641
AC103563.8	-0.955913	0.242257	-12.33	7.22075e-30	4.4404e-26	57.0309
MIR4435-1HG	1.16135	1.64758	12.2544	1.42664e-29	5.84877e-26	56.3614
CTD-2510F5.4	1.58616	3.01819	10.691	1.17078e-23	3.59984e-20	42.9801
PGM5-AS1	-1.02789	0.420029	-10.6253	2.03054e-23	4.99472e-20	42.4394
FOXD2-AS1	1.28205	1.66745	10.0996	1.56099e-21	3.19976e-18	38.1772
ADAMTS9-AS1	-0.413953	0.168699	-10.0717	1.95959e-21	3.443e-18	37.954
RP11-443B20.1	0.806736	1.12972	9.78899	1.91265e-20	2.94046e-17	35.7189
AC133680.1	-0.456034	0.198642	-9.45896	2.60289e-19	3.55699e-16	33.1589
FAM83H-AS1	1.83394	3.35258	9.4191	3.55444e-19	4.37161e-16	32.8535
CTD-2574D22.4	0.669052	1.2021	9.3315	7.0295e-19	7.85961e-16	32.1851
LINC00844	-0.208193	0.0585278	-9.28072	1.0419e-18	1.06786e-15	31.7995
AC004447.2	0.752331	1.80211	9.0863	4.64156e-18	4.18807e-15	30.3357
RBMS3-AS3	-0.424383	0.220461	-9.08279	4.7673e-18	4.18807e-15	30.3095
ANKRD10-IT1	1.37636	2.88468	9.01759	7.83157e-18	6.42137e-15	29.8233
TUG1	0.805956	4.49055	8.9676	1.1441e-17	8.79458e-15	29.4521
RP11-334E6.3	-0.142281	0.0632789	-8.90792	1.7956e-17	1.29906e-14	29.0107
UBXN10-AS1	-1.31872	0.828103	-8.80868	3.78319e-17	2.58497e-14	28.2811
MEF2C-AS1	-0.228223	0.125631	-8.73512	6.54941e-17	4.23954e-14	27.7439
LINC01082	-1.29971	1.11698	-8.63156	1.41094e-16	8.67656e-14	26.9928
LRRC3-AS1	-0.335073	0.124533	-8.60745	1.68557e-16	9.8718e-14	26.8187
RP11-116D2.1	-0.638874	0.110218	-8.47986	4.29554e-16	2.4014e-13	25.9035
RP11-680A11.5	0.430706	0.785055	8.43539	5.93803e-16	3.1753e-13	25.5868
RP11-248N22.1	-0.204561	0.0547655	-8.42284	6.50493e-16	3.3335e-13	25.4976
AL928768.3	-1.83223	1.07971	-8.36575	9.8378e-16	4.8398e-13	25.0931
MIR22HG	-0.989277	2.49548	-8.31063	1.46398e-15	6.92518e-13	24.7044
AC074117.10	0.741679	1.51071	8.2854	1.75516e-15	7.99508e-13	24.5271
CTD-2089N3.2	-0.678292	0.333927	-8.23632	2.4951e-15	1.09597e-12	24.1832
RP11-589N15.2	1.2199	2.46692	8.23002	2.61001e-15	1.10691e-12	24.1392
RP11-875O11.1	-0.391036	0.449072	-8.21274	2.95298e-15	1.21062e-12	24.0185
RP11-613D13.8	-0.317198	0.175353	-8.19544	3.34075e-15	1.32542e-12	23.8979
RP1-127D3.4	-0.335209	0.130929	-8.18238	3.66648e-15	1.40919e-12	23.807
RP11-770J1.3	-0.440453	0.502767	-8.15955	4.31297e-15	1.60743e-12	23.6482
PART1	-0.846426	0.435972	-8.12508	5.50819e-15	1.99251e-12	23.4092
RP11-384F7.2	-0.313433	0.117394	-8.02472	1.11823e-14	3.92946e-12	22.7174
RP11-303E16.2	1.14508	3.17464	8.01146	1.22728e-14	4.19286e-12	22.6265
RP11-199F11.2	0.645276	0.916008	8.00426	1.29091e-14	4.21344e-12	22.5771
RP11-21A7A.2	-0.336204	0.142722	-8.00305	1.30182e-14	4.21344e-12	22.5689
RP11-293M10.6	-0.333423	0.402287	-7.99301	1.39672e-14	4.40469e-12	22.5002
SNORA71B	0.859786	1.30635	7.94502	1.95351e-14	6.00654e-12	22.1725
AC008268.1	-0.473173	0.116188	-7.92962	2.17496e-14	6.52435e-12	22.0676
RP11-629G13.1	-0.163996	0.0665048	-7.91682	2.37769e-14	6.96266e-12	21.9806
RP11-276H19.1	-0.297139	0.150918	-7.84962	3.7899e-14	1.084e-11	21.5254
RP11-489D6.2	-0.291394	0.085782	-7.84529	3.90514e-14	1.09158e-11	21.4961
LINC00671	-0.260406	0.113364	-7.83287	4.25523e-14	1.163e-11	21.4123
CTC-297N7.9	-0.532115	0.478783	-7.81147	4.93217e-14	1.3148e-11	21.2682
AC006007.1	-0.355273	0.0913971	-7.80878	5.02443e-14	1.3148e-11	21.2501
CTA-228A9.3	0.802862	1.12371	7.79827	5.4018e-14	1.3841e-11	21.1794
AC108463.1	0.345729	0.395579	7.78504	5.91658e-14	1.47836e-11	21.0906
MIR497HG	-0.301162	0.235402	-7.78276	6.01009e-14	1.47836e-11	21.0752
SNHG15	0.779539	2.29016	7.77688	6.25794e-14	1.50915e-11	21.0358
AP000692.10	-0.404954	0.449833	-7.71103	9.82559e-14	2.25848e-11	20.5955
RP11-598F7.5	0.611438	0.707325	7.7097	9.91518e-14	2.25848e-11	20.5867
VPS9D1-AS1	1.415	2.49028	7.70969	9.91608e-14	2.25848e-11	20.5866
RP11-465N4.5	0.874038	1.749	7.69541	1.09314e-13	2.40587e-11	20.4915
LINC00152	0.901775	1.99015	7.6951	1.09545e-13	2.40587e-11	20.4894
RP11-554A11.9	-0.918598	0.445693	-7.6619	1.37335e-13	2.9633e-11	20.2688
RP11-371M22.1	-0.350486	0.081883	-7.6503	1.48593e-13	3.12778e-11	20.1919
HOXC-AS2	0.527455	0.506531	7.64887	1.50044e-13	3.12778e-11	20.1825
HCG18	0.579181	1.79767	7.64032	1.59012e-13	3.25948e-11	20.1258
RP11-182J1.1	-0.395691	0.377026	-7.6172	1.85994e-13	3.75007e-11	19.9729
AC073333.8	0.449179	0.632277	7.5729	2.50886e-13	4.97684e-11	19.681
CTD-2651B20.6	-0.464542	0.161881	-7.54635	3.00005e-13	5.85676e-11	19.5066
RP11-156E6.1	0.85527	2.43783	7.53822	3.16859e-13	6.08914e-11	19.4533
RP5-1074L1.4	0.735278	1.11032	7.48888	4.41101e-13	8.34631e-11	19.1307
ADAMTS9-AS2	-0.415116	0.249851	-7.48189	4.62199e-13	8.613e-11	19.0852
DLGAP1-AS2	0.968444	1.2951	7.45529	5.51995e-13	1.01328e-10	18.9121
RP11-389G6.3	-0.291311	0.0817366	-7.43505	6.31661e-13	1.14247e-10	18.7807
RP11-152N13.16	0.748893	1.29961	7.42608	6.7047e-13	1.19509e-10	18.7226
RP11-112J3.16	0.533693	0.722873	7.41788	7.08018e-13	1.24399e-10	18.6695
RP5-1061H20.4	0.494628	0.720449	7.41282	7.3225e-13	1.26844e-10	18.6367
RP1-102K2.8	0.653103	0.78987	7.40363	7.78281e-13	1.3158e-10	18.5772
TRIM31-AS1	1.02882	1.38633	7.40311	7.80985e-13	1.3158e-10	18.5739
THAP9-AS1	0.863718	2.59301	7.38997	8.52052e-13	1.40548e-10	18.489
RP11-960D24.1	-0.0976969	0.0239733	-7.38908	8.57071e-13	1.40548e-10	18.4832
LINC00582	-0.436757	0.301563	-7.38262	8.94525e-13	1.4476e-10	18.4416
XXbac-BPG252P9.9	0.31792	0.480727	7.36502	1.00495e-12	1.60518e-10	18.3281
RP1-197B17.3	-0.205204	0.279217	-7.3509	1.10315e-12	1.70257e-10	18.2373
C20orf166-AS1	-0.72221	0.317746	-7.35076	1.10416e-12	1.70257e-10	18.2364
MAPKAPK5-AS1	0.522439	2.65296	7.35031	1.10745e-12	1.70257e-10	18.2335
RP1-228H13.5	0.556112	1.13268	7.31122	1.43262e-12	2.17133e-10	17.9826
RP11-435O5.2	0.545403	0.7797	7.30963	1.44767e-12	2.17133e-10	17.9725
RP11-50C13.1	0.676497	1.54342	7.2903	1.64352e-12	2.43538e-10	17.8488
RP4-758J18.13	0.592915	1.09078	7.2822	1.7332e-12	2.53769e-10	17.7971
RP11-521B24.5	0.824478	1.48379	7.2574	2.03861e-12	2.94976e-10	17.639
CTB-131K11.1	0.786484	3.38248	7.25308	2.09705e-12	2.99902e-10	17.6115
RP11-488L18.10	1.04427	2.51739	7.2498	2.14247e-12	3.02876e-10	17.5906
RAB11B-AS1	-0.560017	1.62435	-7.21185	2.74388e-12	3.83489e-10	17.3496
RP11-532F6.3	-0.605737	0.549036	-7.20119	2.94082e-12	4.06395e-10	17.2821
RP5-991G20.1	0.412314	0.820676	7.17976	3.37983e-12	4.61873e-10	17.1467
SNHG12	0.775916	1.98326	7.14355	4.27268e-12	5.77469e-10	16.9184
AC012363.4	0.664967	0.641744	7.13361	4.55606e-12	6.09076e-10	16.8559
RP11-285F7.2	1.1961	3.45335	7.09033	6.02066e-12	7.96215e-10	16.5846
RP11-357H14.17	1.81146	2.57122	7.08047	6.41414e-12	8.31587e-10	16.523
BVES-AS1	-0.294676	0.160738	-7.08024	6.42334e-12	8.31587e-10	16.5216
RP11-277B15.3	0.472109	0.647505	7.05934	7.34449e-12	9.40936e-10	16.3912
LINC01057	0.626621	1.18567	7.0541	7.59513e-12	9.63016e-10	16.3585
RP3-467L1.6	0.609277	1.06724	7.04297	8.15599e-12	1.02358e-09	16.2892
LINC01055	-0.274833	0.164631	-7.01105	9.99913e-12	1.24222e-09	16.0909
LINC00957	-0.557446	0.944218	-7.00886	1.01392e-11	1.24702e-09	16.0774
RP11-64B16.4	-0.212558	0.106624	-7.00423	1.04429e-11	1.27166e-09	16.0487
CTA-384D8.36	0.721527	1.82864	6.98351	1.19139e-11	1.43656e-09	15.9205
AC067959.1	-0.296066	0.0956373	-6.98065	1.21322e-11	1.44858e-09	15.9028
RP11-311F12.2	-0.374245	0.189718	-6.97901	1.22591e-11	1.44858e-09	15.8927
RP11-458F8.4	0.980031	2.01904	6.9762	1.24803e-11	1.44858e-09	15.8753
RP11-56L13.1	-0.222246	0.0306581	-6.97614	1.24847e-11	1.44858e-09	15.875
HNF1A-AS1	1.43213	2.48952	6.97384	1.26686e-11	1.45617e-09	15.8607
RP11-264B17.4	0.238432	0.378998	6.95562	1.42196e-11	1.61933e-09	15.7484
RP11-106M3.3	0.25333	0.498077	6.95396	1.43701e-11	1.62145e-09	15.7382
HOXC-AS1	0.761244	0.772209	6.94976	1.47571e-11	1.64998e-09	15.7123
RP11-798M19.6	-0.465988	0.609617	-6.94198	1.55024e-11	1.7177e-09	15.6644
TMPO-AS1	0.561638	1.13983	6.91186	1.87498e-11	2.05897e-09	15.4794
RP11-480A16.1	0.414595	0.577107	6.90361	1.97506e-11	2.13271e-09	15.4289
LINC00657	0.681014	5.91671	6.90189	1.99657e-11	2.13271e-09	15.4183
RP11-21A7A.3	-0.0694672	0.0238119	-6.9008	2.01029e-11	2.13271e-09	15.4117
FRMD6-AS2	-0.226764	0.120118	-6.9007	2.0115e-11	2.13271e-09	15.4111
RP11-148K1.12	0.394142	0.724493	6.87878	2.30895e-11	2.42716e-09	15.277
RP11-22C11.2	0.617938	0.985677	6.86948	2.44767e-11	2.55118e-09	15.2203
RP11-797A18.6	0.775508	1.15818	6.86427	2.52903e-11	2.61267e-09	15.1885
RP11-181E10.3	0.225211	0.235079	6.86243	2.55832e-11	2.61267e-09	15.1773
PDZRN3-AS1	-0.0698195	0.0325942	-6.86168	2.5704e-11	2.61267e-09	15.1727
AC010226.4	-0.388292	0.657462	-6.85759	2.63725e-11	2.65865e-09	15.1477
KDM4A-AS1	0.314264	0.519684	6.84266	2.89569e-11	2.89545e-09	15.0569
LINC00087	-0.409193	0.432085	-6.83239	3.08776e-11	3.06261e-09	14.9944
RP11-126L15.4	0.740362	1.26809	6.82711	3.19138e-11	3.12537e-09	14.9624
MCM3AP-AS1	0.299511	0.606482	6.82658	3.20185e-11	3.12537e-09	14.9592
RP4-724E16.2	0.488917	0.67317	6.80521	3.65849e-11	3.54298e-09	14.8296
RP11-449P15.2	0.654732	0.963938	6.7966	3.86e-11	3.70892e-09	14.7775
RP11-977P2.1	-0.217956	0.0498864	-6.79132	3.98906e-11	3.80321e-09	14.7455
RP11-1149O23.2	0.786379	1.91369	6.78719	4.09282e-11	3.87212e-09	14.7206
AC002116.7	0.479532	0.820657	6.78004	4.27888e-11	4.01725e-09	14.6774
RP11-259N19.1	0.547911	0.79165	6.77635	4.37809e-11	4.07925e-09	14.6551
RP11-342K6.1	0.495004	2.47428	6.77083	4.53058e-11	4.18959e-09	14.6218
RP11-148L24.1	-0.397722	0.149895	-6.76471	4.70605e-11	4.31938e-09	14.5849
ZNF888	0.81251	1.64905	6.75434	5.01837e-11	4.57192e-09	14.5225
CTD-2089N3.1	-0.833785	0.758297	-6.74009	5.48134e-11	4.95699e-09	14.4367
RP11-968A15.2	0.564515	0.73943	6.73577	5.62964e-11	5.05394e-09	14.4108
RUSC1-AS1	0.59931	1.1476	6.72926	5.86107e-11	5.22357e-09	14.3717
RP11-345P4.9	-0.479588	1.42781	-6.71401	6.4395e-11	5.6978e-09	14.2802
RP11-273B20.1	0.605812	1.08001	6.71074	6.57064e-11	5.73571e-09	14.2607
MFI2-AS1	0.708127	1.33263	6.71062	6.57561e-11	5.73571e-09	14.2599
RP11-192H23.7	0.1644	0.207985	6.6878	7.56742e-11	6.52143e-09	14.1235
RP5-1158E12.3	0.835271	1.22788	6.68748	7.58244e-11	6.52143e-09	14.1215
AC105398.3	-0.151185	0.0531106	-6.67296	8.29019e-11	7.06645e-09	14.0349
RP11-963H4.3	-0.28173	0.232709	-6.67195	8.34143e-11	7.06645e-09	14.0289
RP1-302G2.5	-0.612232	0.558974	-6.67104	8.3885e-11	7.06645e-09	14.0234
RP11-235G24.3	-0.341523	0.072523	-6.66984	8.4503e-11	7.07009e-09	14.0163
AC015849.19	0.786466	1.75516	6.66138	8.90046e-11	7.3964e-09	13.9659
RP11-715F3.2	0.34395	0.528086	6.65777	9.09927e-11	7.51087e-09	13.9444
RP11-802E16.3	0.580763	1.05723	6.65189	9.43348e-11	7.73483e-09	13.9094
PWAR6	-0.582843	0.432637	-6.64996	9.54569e-11	7.775e-09	13.8979
RP11-260M2.1	0.585194	0.990519	6.64743	9.69449e-11	7.84425e-09	13.8829
RP11-598F7.6	0.403285	0.503717	6.61323	1.19469e-10	9.6036e-09	13.6801
CTD-2196E14.6	0.348177	0.582145	6.61027	1.21644e-10	9.71494e-09	13.6626
RP11-307B6.3	-0.465849	0.21423	-6.58859	1.38809e-10	1.10143e-08	13.5344
FEZF1-AS1	1.09951	1.08022	6.58612	1.4091e-10	1.10661e-08	13.5198
CTD-3216D2.5	0.387623	0.46889	6.58571	1.41262e-10	1.10661e-08	13.5174
RP11-254F19.2	-0.597418	0.44053	-6.57696	1.48973e-10	1.15963e-08	13.4658
LINC01106	0.515212	0.867129	6.57362	1.52026e-10	1.1721e-08	13.4461
RP11-568J23.5	0.347313	0.538038	6.57307	1.52534e-10	1.1721e-08	13.4429
CTD-2194A8.2	-0.0491113	0.0156745	-6.5721	1.53434e-10	1.1721e-08	13.4372
RP11-523H20.3	0.563471	0.813045	6.56813	1.57169e-10	1.19322e-08	13.4138
RP11-635N19.1	-0.42225	0.98643	-6.56584	1.59368e-10	1.20249e-08	13.4004
KIAA0196-AS1	0.323101	0.395505	6.56467	1.60508e-10	1.20371e-08	13.3934
RP5-1112D6.4	0.707014	1.63261	6.54303	1.82974e-10	1.36388e-08	13.2663
MNX1-AS1	0.829539	1.41502	6.54183	1.84305e-10	1.36552e-08	13.2593
RP11-69E11.4	0.387531	0.816677	6.53228	1.95261e-10	1.43803e-08	13.2032
RP11-4O1.2	0.483064	1.06736	6.52393	2.05354e-10	1.50336e-08	13.1543
AC006042.6	0.926758	1.52094	6.51295	2.19408e-10	1.59675e-08	13.0901
RP1-239B22.5	0.93159	1.44505	6.5087	2.25106e-10	1.62857e-08	13.0652
RP11-264B17.2	0.458634	0.812709	6.50568	2.29238e-10	1.64877e-08	13.0476
CTA-217C2.2	0.551214	0.950144	6.49737	2.40988e-10	1.72321e-08	12.9991
LBX2-AS1	0.956538	2.97207	6.49517	2.44196e-10	1.73605e-08	12.9863
RP11-304L19.3	1.30997	2.80541	6.49134	2.4989e-10	1.76069e-08	12.9639
RP11-465B22.8	1.18125	2.50234	6.49092	2.50525e-10	1.76069e-08	12.9614
RP11-510N19.5	1.02302	1.54054	6.48823	2.54594e-10	1.77912e-08	12.9458
RP3-333A15.2	-0.223518	0.139269	-6.4827	2.63206e-10	1.82891e-08	12.9135
AC046143.3	0.424907	0.836722	6.48005	2.67419e-10	1.83496e-08	12.8981
RP11-887P2.5	-0.321134	0.233282	-6.48002	2.67476e-10	1.83496e-08	12.8979
CAPN10-AS1	0.310517	0.512937	6.47885	2.69347e-10	1.83496e-08	12.8912
AP000345.4	-0.154862	0.0517263	-6.47842	2.70045e-10	1.83496e-08	12.8887
PRR7-AS1	0.465324	0.632339	6.46665	2.89807e-10	1.95843e-08	12.8201
LINC00086	-0.376587	0.363135	-6.46233	2.97404e-10	1.99878e-08	12.795
CTC-444N24.8	0.533916	1.86688	6.45922	3.02988e-10	2.02524e-08	12.777
SOX21-AS1	-1.23363	0.868422	-6.44851	3.23056e-10	2.14771e-08	12.7148
FGF14-AS2	-0.646251	0.587296	-6.44699	3.26001e-10	2.15564e-08	12.706
RP11-84A19.4	0.450659	0.581908	6.4383	3.43374e-10	2.25837e-08	12.6557
RP5-1184F4.5	0.531938	0.701064	6.43644	3.47207e-10	2.27144e-08	12.6449
RP11-803D5.4	0.620902	0.685048	6.43144	3.57736e-10	2.32793e-08	12.6159
RP11-496H1.2	0.523868	0.790836	6.42562	3.7036e-10	2.3974e-08	12.5823
RP1-167A14.2	0.58273	0.903895	6.42146	3.79675e-10	2.44483e-08	12.5582
RP11-486O12.2	0.266145	0.463448	6.41245	4.00603e-10	2.56615e-08	12.5062
RP11-253M7.1	0.193999	0.311739	6.40151	4.27551e-10	2.72459e-08	12.443
RP11-259O2.1	-0.279976	0.155829	-6.39823	4.3597e-10	2.76391e-08	12.4241
Z83851.4	0.663723	1.70625	6.39272	4.50497e-10	2.84136e-08	12.3924
CTD-2537I9.12	0.784543	1.69248	6.39184	4.5285e-10	2.84164e-08	12.3873
CTD-2554C21.2	-0.422875	0.303642	-6.38273	4.78016e-10	2.98432e-08	12.3349
RP11-649A18.4	0.618101	1.04548	6.37112	5.12079e-10	3.16508e-08	12.2682
AC011747.4	0.244398	0.316619	6.37111	5.12116e-10	3.16508e-08	12.2681
YEATS2-AS1	0.237553	0.374188	6.36367	5.35178e-10	3.29108e-08	12.2254
LINC00092	-0.364666	0.35323	-6.35257	5.71512e-10	3.49703e-08	12.1617
AC007128.1	0.541624	0.51465	6.34811	5.86758e-10	3.57255e-08	12.1362
CTD-2521M24.6	0.338886	0.800553	6.34139	6.10524e-10	3.68981e-08	12.0977
AC002398.12	-0.703704	0.382964	-6.34097	6.12019e-10	3.68981e-08	12.0954
RP11-884K10.7	0.491561	1.40241	6.33721	6.25758e-10	3.75034e-08	12.0738
RP11-932O9.10	0.450323	0.579978	6.33656	6.28156e-10	3.75034e-08	12.0701
LINC00982	-0.860153	0.823833	-6.32679	6.65424e-10	3.95365e-08	12.0143
RP11-10J21.4	0.363852	0.413095	6.32582	6.69224e-10	3.95711e-08	12.0088
RP11-864I4.4	-0.360494	0.360514	-6.32499	6.7251e-10	3.95751e-08	12.004
RP11-251G23.5	0.330262	0.695534	6.32303	6.80327e-10	3.98445e-08	11.9928
AC079630.4	-0.171318	0.182354	-6.32216	6.83833e-10	3.986e-08	11.9878
AC011286.1	-0.100044	0.0190671	-6.31788	7.01284e-10	4.06844e-08	11.9634
RP11-18H7.1	0.300352	0.51307	6.30853	7.40948e-10	4.27837e-08	11.9101
RP11-209E8.1	-0.328238	0.128259	-6.30191	7.70327e-10	4.42722e-08	11.8724
RP11-626G11.5	0.264171	0.368887	6.29874	7.84787e-10	4.48935e-08	11.8544
RP11-175O19.4	0.468853	2.13431	6.29388	8.07536e-10	4.59809e-08	11.8267
CTC-444N24.11	0.711489	2.99771	6.28597	8.45858e-10	4.7941e-08	11.7818
PPP1R26-AS1	0.377315	0.595599	6.27925	8.79842e-10	4.96384e-08	11.7436
HOXB-AS4	0.940147	1.09488	6.27508	9.01583e-10	5.06328e-08	11.72
CASC9	1.32947	1.60112	6.26638	9.48718e-10	5.30376e-08	11.6706
RP11-432J22.2	0.624474	1.43979	6.2619	9.739e-10	5.41991e-08	11.6453
AC010761.8	0.548492	1.25809	6.24532	1.07293e-09	5.94411e-08	11.5515
RP11-73M7.1	0.826802	1.26358	6.24414	1.08031e-09	5.9582e-08	11.5448
RP13-514E23.1	-0.295035	0.20906	-6.24298	1.08762e-09	5.97172e-08	11.5383
RP11-131L23.1	0.227201	0.341305	6.22452	1.21113e-09	6.62033e-08	11.4341
RP11-143J12.3	0.532373	0.864675	6.21686	1.26627e-09	6.89108e-08	11.391
RP11-53O19.3	0.584772	1.53417	6.20819	1.33175e-09	7.2155e-08	11.3422
RP5-1024C24.1	-0.19666	0.0849604	-6.20429	1.36225e-09	7.3484e-08	11.3203
MNX1-AS2	0.536384	0.791842	6.19588	1.43036e-09	7.6821e-08	11.273
AC079630.2	-0.316003	0.071197	-6.18873	1.4908e-09	7.97187e-08	11.233
RP11-562A8.4	0.418021	0.700596	6.18679	1.50766e-09	7.99642e-08	11.2221
AC104024.1	-0.13603	0.0833568	-6.18671	1.50839e-09	7.99642e-08	11.2216
AC010976.2	0.222399	0.332043	6.17593	1.60547e-09	8.47278e-08	11.1612
INE1	0.460337	1.01704	6.17523	1.61203e-09	8.47278e-08	11.1573
RP11-304L19.11	0.356774	0.78045	6.17165	1.64575e-09	8.61324e-08	11.1372
RP11-649A18.5	0.681789	1.19472	6.16179	1.74215e-09	9.0791e-08	11.0821
LINC01123	0.454718	0.742666	6.15799	1.78083e-09	9.24152e-08	11.0609
AC107081.5	0.330184	0.525429	6.14842	1.88189e-09	9.7248e-08	11.0074
SNHG3	0.862631	2.81611	6.14769	1.88977e-09	9.7248e-08	11.0034
RP11-157P1.4	0.764032	1.80605	6.1453	1.91596e-09	9.77921e-08	10.9901
CTC-450M9.1	0.662389	0.971011	6.14528	1.91624e-09	9.77921e-08	10.9899
C1RL-AS1	0.447481	0.900208	6.14348	1.93617e-09	9.84007e-08	10.9799
AC002128.5	0.513802	0.768924	6.14263	1.9457e-09	9.84782e-08	10.9752
ARMCX3-AS1	-0.0349068	0.00793275	-6.13758	2.00308e-09	1.00967e-07	10.947
RP11-720L2.4	-0.137198	0.0773662	-6.13115	2.07856e-09	1.04077e-07	10.9112
RP3-337H4.9	0.63305	0.960205	6.13089	2.08171e-09	1.04077e-07	10.9098
RP11-73M18.8	0.603011	2.71978	6.1284	2.11164e-09	1.0478e-07	10.896
RP5-901A4.1	0.477117	0.674425	6.12831	2.1128e-09	1.0478e-07	10.8954
AC018766.4	0.55238	1.15214	6.12621	2.13844e-09	1.05625e-07	10.8838
RP11-534C12.1	0.486288	0.835151	6.12054	2.20924e-09	1.08686e-07	10.8522
RP11-168K11.2	0.312744	0.388205	6.11225	2.31684e-09	1.13403e-07	10.8062
AC000123.4	0.461884	0.978448	6.11175	2.32357e-09	1.13403e-07	10.8034
RP11-977G19.12	0.445434	1.00357	6.10943	2.35467e-09	1.14467e-07	10.7906
AC079305.8	-0.326976	0.219542	-6.10769	2.37825e-09	1.15158e-07	10.7809
RNF139-AS1	0.242401	0.402529	6.10487	2.41708e-09	1.16579e-07	10.7652
AP001258.4	0.385086	1.2756	6.09858	2.50567e-09	1.2038e-07	10.7304
CYP4A22-AS1	0.375944	0.426055	6.08954	2.63876e-09	1.2628e-07	10.6803
RP11-138J23.1	0.751614	0.704795	6.0884	2.65609e-09	1.26617e-07	10.674
HCG22	-0.707669	0.172525	-6.0855	2.70044e-09	1.28234e-07	10.658
AC053503.6	-1.14447	0.711299	-6.0793	2.79782e-09	1.32347e-07	10.6237
LA16c-390E6.4	0.591862	0.960348	6.07237	2.91073e-09	1.37161e-07	10.5855
RP11-295D4.1	0.230879	0.398491	6.0588	3.14486e-09	1.47628e-07	10.5106
RP11-626H12.2	0.829339	1.04699	6.05478	3.21771e-09	1.50474e-07	10.4885
RP11-121C2.2	0.307683	0.737889	6.05356	3.24028e-09	1.50955e-07	10.4817
NAPA-AS1	-0.35623	0.937944	-6.04641	3.37476e-09	1.56627e-07	10.4424
LENG8-AS1	0.685875	1.77743	6.04484	3.40502e-09	1.57437e-07	10.4337
AF001548.6	-1.09761	0.799855	-6.03974	3.50516e-09	1.61461e-07	10.4057
UBE2Q1-AS1	0.31918	0.420366	6.03695	3.56112e-09	1.63426e-07	10.3904
RP11-97C16.1	0.730715	1.85547	6.02625	3.78428e-09	1.73022e-07	10.3316
RP11-25K19.1	-0.680181	0.945573	-6.01987	3.92368e-09	1.78731e-07	10.2966
RP11-1376P16.2	0.433933	0.73941	6.01101	4.12559e-09	1.87235e-07	10.2481
CTD-2583A14.8	0.781785	2.57305	6.00117	4.36182e-09	1.96743e-07	10.1943
AP000695.6	0.510356	0.641767	6.00096	4.36709e-09	1.96743e-07	10.1931
LA16c-325D7.1	0.991271	1.28066	5.99275	4.57452e-09	2.05336e-07	10.1483
CTD-2503O16.4	-0.188628	0.129538	-5.98648	4.7392e-09	2.11954e-07	10.1141
IL12A-AS1	-0.234891	0.0951633	-5.98281	4.83852e-09	2.15612e-07	10.094
AC073283.7	0.448282	0.52181	5.97919	4.93819e-09	2.18653e-07	10.0743
RP11-503E24.2	0.483185	0.882641	5.97904	4.94232e-09	2.18653e-07	10.0735
AC083843.1	0.496584	0.940546	5.97813	4.96795e-09	2.18999e-07	10.0685
HAND2-AS1	-1.06641	0.606673	-5.97739	4.98873e-09	2.1913e-07	10.0645
RP11-1069G10.1	-0.374258	0.20914	-5.97467	5.06563e-09	2.21716e-07	10.0497
KB-1448A5.1	-0.130788	0.0791894	-5.96852	5.24426e-09	2.28721e-07	10.0162
AC004988.1	0.203451	0.210646	5.96481	5.355e-09	2.32725e-07	9.996
ZNF582-AS1	-0.306062	0.33927	-5.96318	5.40435e-09	2.34042e-07	9.98714
RP11-504P24.8	0.736296	1.71135	5.95938	5.52088e-09	2.38042e-07	9.96652
RP11-1101H11.1	-0.245856	0.174964	-5.95892	5.53541e-09	2.38042e-07	9.96398
PTOV1-AS1	0.465313	1.61047	5.95798	5.56456e-09	2.38462e-07	9.9589
RP4-794H19.1	-0.385084	0.646996	-5.95669	5.60527e-09	2.39372e-07	9.95186
AC016995.3	-0.232588	0.16875	-5.95519	5.65246e-09	2.40006e-07	9.94375
AC103563.9	-0.554756	0.137857	-5.95498	5.65914e-09	2.40006e-07	9.94261
LINC01004	0.596543	1.19715	5.94051	6.13835e-09	2.59259e-07	9.86406
RP11-876N24.5	0.50348	1.01013	5.94002	6.15527e-09	2.59259e-07	9.8614
RP11-421L21.3	0.441308	1.04802	5.93876	6.19868e-09	2.60196e-07	9.85461
AC068580.5	0.63676	1.26662	5.9342	6.35941e-09	2.66035e-07	9.82988
LA16c-306A4.1	0.392536	0.64467	5.92617	6.65204e-09	2.77334e-07	9.78641
RP11-383G6.3	0.223802	0.288722	5.92518	6.68899e-09	2.77932e-07	9.78106
AD000684.2	0.370117	0.61837	5.91873	6.93484e-09	2.85818e-07	9.74618
LINC00595	-0.174353	0.100546	-5.91841	6.94712e-09	2.85818e-07	9.74447
RP11-284F21.10	1.24339	2.24542	5.91837	6.9485e-09	2.85818e-07	9.74428
KB-431C1.5	0.401969	0.683651	5.90694	7.40719e-09	3.0367e-07	9.68252
IL10RB-AS1	0.227573	0.532945	5.90408	7.52614e-09	3.07522e-07	9.66713
RP11-536K7.3	0.228335	0.538711	5.89846	7.76598e-09	3.16271e-07	9.63683
RP11-848P1.2	0.346145	0.757558	5.89604	7.87145e-09	3.19508e-07	9.6238
NCOA7-AS1	-0.27141	0.185791	-5.89386	7.96782e-09	3.22356e-07	9.61204
CTA-363E6.6	0.864754	1.45487	5.89282	8.01396e-09	3.2316e-07	9.60647
RP1-80N2.3	0.291105	0.427769	5.88291	8.46904e-09	3.40394e-07	9.55312
HM13-IT1	0.746576	1.8077	5.88173	8.52464e-09	3.41513e-07	9.5468
RP4-594A5.1	0.484929	0.466201	5.88042	8.58711e-09	3.42899e-07	9.53975
RP11-88I18.3	-0.198448	0.0981691	-5.87643	8.77972e-09	3.49456e-07	9.51832
AC016735.1	1.10633	2.01615	5.87523	8.8388e-09	3.50672e-07	9.51185
FBXL19-AS1	0.44809	0.921431	5.87399	8.89991e-09	3.51542e-07	9.50519
UNC5B-AS1	-1.00724	0.98957	-5.87362	8.91789e-09	3.51542e-07	9.50324
RP11-298E9.6	-0.149346	0.0598798	-5.87292	8.95273e-09	3.51788e-07	9.49948
LINC00682	-0.0594523	0.0278043	-5.87025	9.08686e-09	3.55921e-07	9.48512
RP11-132A1.4	1.05488	1.74571	5.8645	9.38158e-09	3.6547e-07	9.45429
RP11-319G6.3	-0.262985	0.144169	-5.86434	9.39008e-09	3.6547e-07	9.45342
RP11-206L10.9	0.200238	0.305361	5.86361	9.42833e-09	3.65802e-07	9.44949
RP11-1275H24.2	0.413242	0.583151	5.86221	9.50184e-09	3.67133e-07	9.44199
ZFAS1	0.877913	5.06099	5.86182	9.52235e-09	3.67133e-07	9.43991
CTD-3138B18.5	0.454856	1.43117	5.85757	9.74965e-09	3.74722e-07	9.41713
RP4-760C5.3	0.427156	0.511397	5.8533	9.9832e-09	3.82503e-07	9.39427
RP11-805I24.3	-0.219821	0.189997	-5.84517	1.04431e-08	3.97789e-07	9.35079
HCP5	1.11414	4.03151	5.84475	1.04676e-08	3.97789e-07	9.34852
RP11-155O18.6	0.293983	0.496308	5.84455	1.04792e-08	3.97789e-07	9.34745
CTD-3184A7.4	0.681991	2.01204	5.84356	1.05369e-08	3.9875e-07	9.34215
LAMTOR5-AS1	0.109206	0.194053	5.84271	1.05864e-08	3.99391e-07	9.33763
RP11-218F10.3	0.425423	0.651725	5.82841	1.14575e-08	4.30141e-07	9.26128
A2M-AS1	-0.466613	0.554968	-5.82819	1.14714e-08	4.30141e-07	9.26011
CTD-2517M22.17	0.392256	0.633004	5.82089	1.19436e-08	4.46486e-07	9.22117
RP11-638I8.1	0.702654	1.42286	5.81935	1.20455e-08	4.48932e-07	9.21297
CTC-524C5.2	0.494327	0.963459	5.81685	1.22131e-08	4.53804e-07	9.19963
LA16c-361A3.3	0.516666	0.95211	5.815	1.23379e-08	4.57062e-07	9.18981
FENDRR	-1.03745	1.64262	-5.81432	1.23845e-08	4.57409e-07	9.18617
RP4-584D14.5	0.574213	1.31358	5.80834	1.27996e-08	4.71326e-07	9.15435
LINC00174	0.66716	1.49475	5.80303	1.31792e-08	4.83852e-07	9.12615
RP11-502N13.2	0.291415	0.319149	5.80049	1.33651e-08	4.89219e-07	9.11262
RP11-527J8.1	0.418331	1.0421	5.79969	1.3424e-08	4.89915e-07	9.10838
RP11-196G18.22	0.605478	1.45713	5.79354	1.38863e-08	5.04037e-07	9.0757
RP11-77H9.2	0.380147	0.875518	5.79345	1.38929e-08	5.04037e-07	9.07524
RP11-353N14.5	0.381266	0.462708	5.79228	1.39828e-08	5.05806e-07	9.06902
AC002511.3	-0.278342	0.213505	-5.7842	1.46176e-08	5.27221e-07	9.02617
RP11-334C17.5	0.432526	0.722989	5.7705	1.57583e-08	5.66701e-07	8.95366
RP11-473O4.5	0.254105	0.333956	5.76475	1.62633e-08	5.83156e-07	8.92322
AC123886.2	-0.0708981	0.0371487	-5.76221	1.64905e-08	5.89585e-07	8.90984
RP11-264B14.1	-0.203218	0.179864	-5.75748	1.69234e-08	6.03308e-07	8.88484
BX470102.3	0.878149	1.58844	5.75613	1.70488e-08	6.0602e-07	8.87772
ZNF252P-AS1	0.198698	0.269306	5.75161	1.74757e-08	6.19404e-07	8.85386
AC093850.2	0.937437	0.923817	5.74983	1.76467e-08	6.23668e-07	8.84446
DLEU7-AS1	0.19474	0.211588	5.74714	1.79079e-08	6.29997e-07	8.83028
ZNF667-AS1	-0.749968	1.05303	-5.74642	1.79781e-08	6.29997e-07	8.82651
CTD-2349P21.9	0.630207	1.61774	5.74594	1.8026e-08	6.29997e-07	8.82395
RP5-855D21.3	0.425704	0.875257	5.74589	1.80306e-08	6.29997e-07	8.8237
RP3-508I15.21	0.619312	1.39563	5.74496	1.81226e-08	6.31417e-07	8.81879
LINC01094	0.439557	0.685214	5.74085	1.8534e-08	6.42436e-07	8.79714
RP11-479G22.8	0.47312	1.17179	5.74075	1.85434e-08	6.42436e-07	8.79665
LINC00205	0.534636	1.35145	5.73338	1.93047e-08	6.66932e-07	8.75784
RP11-747H7.3	0.526483	0.922622	5.72857	1.98182e-08	6.82758e-07	8.73251
LINC00365	-0.664971	0.549648	-5.7277	1.99118e-08	6.84066e-07	8.72796
AC005253.2	0.285904	0.683723	5.7258	2.01196e-08	6.89279e-07	8.71795
RP11-715J22.3	0.403283	0.653617	5.72353	2.03699e-08	6.95916e-07	8.70603
AC027601.1	0.202212	0.383327	5.72143	2.06034e-08	7.01944e-07	8.69503
RP5-821D11.7	0.408246	1.18523	5.72075	2.06806e-08	7.02626e-07	8.69143
RP5-1092A3.4	0.505294	0.793175	5.71748	2.1051e-08	7.13241e-07	8.67431
DDX11-AS1	0.252681	0.35909	5.71439	2.14084e-08	7.23356e-07	8.65807
RP11-426C22.4	0.249268	0.309084	5.71187	2.17038e-08	7.31328e-07	8.64485
RP11-152H18.4	0.217206	0.292606	5.71034	2.18846e-08	7.35405e-07	8.63685
RP3-522D1.1	0.703287	0.970499	5.709	2.20446e-08	7.38764e-07	8.62983
CTC-296K1.3	-0.625927	0.537363	-5.70594	2.24144e-08	7.49116e-07	8.61378
PRMT5-AS1	0.136356	0.232369	5.70306	2.27684e-08	7.58014e-07	8.59867
RP11-168F9.2	0.637624	0.774198	5.70277	2.28039e-08	7.58014e-07	8.59717
LA16c-358B7.3	0.379198	0.749321	5.70223	2.28712e-08	7.58203e-07	8.59433
RP11-429J17.7	0.358572	0.514951	5.69842	2.33488e-08	7.71954e-07	8.5744
RP11-20I20.4	0.791381	1.24858	5.6842	2.52199e-08	8.29391e-07	8.50007
CTD-2540F13.2	0.64313	0.791467	5.6842	2.52209e-08	8.29391e-07	8.50003
HNRNPU-AS1	0.556719	1.37631	5.67904	2.5935e-08	8.506e-07	8.47311
RP11-434H6.6	0.318954	0.530932	5.66816	2.75063e-08	8.99735e-07	8.4164
AC002398.13	0.500534	1.10473	5.66658	2.77428e-08	9.05064e-07	8.40815
RP4-536B24.2	-0.16942	0.123401	-5.66511	2.79645e-08	9.09881e-07	8.40048
RP5-943J3.2	0.39159	0.601787	5.66427	2.80913e-08	9.11597e-07	8.39611
RP11-305E6.4	0.360323	0.807391	5.6613	2.85447e-08	9.21918e-07	8.38068
FLG-AS1	-0.16509	0.0988885	-5.66121	2.85593e-08	9.21918e-07	8.38019
RP11-385F5.4	0.332877	0.642068	5.65318	2.98238e-08	9.60218e-07	8.33843
RP3-406A7.7	0.893811	1.9715	5.65039	3.02758e-08	9.72224e-07	8.32393
RP11-438L19.1	0.339321	0.522919	5.64039	3.19511e-08	1.02165e-06	8.27202
CTD-2006H14.2	0.632239	1.4196	5.64022	3.19811e-08	1.02165e-06	8.27111
RP11-677I18.3	0.196179	0.29369	5.63351	3.31573e-08	1.05648e-06	8.2363
AC004837.5	0.27365	0.404392	5.62448	3.48046e-08	1.1061e-06	8.18958
RP4-785G19.5	0.441354	0.608754	5.62304	3.50758e-08	1.11185e-06	8.1821
AP001347.6	-0.407606	0.361984	-5.62235	3.52065e-08	1.11312e-06	8.17852
HOTAIR	0.832373	0.794295	5.62067	3.55246e-08	1.1203e-06	8.16985
AC009095.4	0.309566	0.551422	5.61928	3.57898e-08	1.12578e-06	8.16268
RP4-758J18.7	-0.38281	0.413325	-5.61457	3.67071e-08	1.14686e-06	8.1383
RP11-617F23.1	-0.904508	1.76281	-5.61453	3.67146e-08	1.14686e-06	8.1381
RP3-337H4.8	0.489221	0.983312	5.6144	3.67399e-08	1.14686e-06	8.13744
LINC01018	-0.399106	0.230514	-5.605	3.8639e-08	1.20309e-06	8.08888
RP11-190J1.3	0.905909	0.898468	5.59862	3.99818e-08	1.24176e-06	8.05597
RP11-195F19.9	-0.547052	0.933324	-5.59783	4.01503e-08	1.24385e-06	8.05191
CTB-13F3.1	0.606481	1.0781	5.59202	4.14177e-08	1.27989e-06	8.02197
RP11-626G11.1	0.411667	0.560427	5.58578	4.28215e-08	1.31995e-06	7.98987
RP11-211G23.2	0.957742	1.26846	5.57901	4.43981e-08	1.36335e-06	7.95504
RP1-118J21.25	0.204819	0.247151	5.57879	4.44511e-08	1.36335e-06	7.95389
RP5-1125A11.4	0.244531	0.319642	5.57415	4.55644e-08	1.39131e-06	7.93006
RP11-93K22.13	0.545878	0.895703	5.57405	4.55889e-08	1.39131e-06	7.92954
LL0XNC01-237H1.2	0.336568	0.828705	5.57092	4.63546e-08	1.41118e-06	7.9135
RP11-254F7.4	0.359054	0.454602	5.56654	4.745e-08	1.44096e-06	7.89101
RP11-242D8.1	0.830356	2.15454	5.56234	4.85245e-08	1.46996e-06	7.86944
CTA-989H11.1	0.468137	0.921347	5.55636	5.00921e-08	1.51372e-06	7.83882
RP11-66N24.3	0.307272	0.689213	5.54791	5.23941e-08	1.5794e-06	7.79556
RP11-326C3.2	1.38715	2.23747	5.5385	5.50778e-08	1.65624e-06	7.74746
AP001429.1	0.250817	0.397495	5.53689	5.55495e-08	1.66224e-06	7.73925
RP11-333J10.3	0.397418	0.578767	5.53661	5.56337e-08	1.66224e-06	7.73779
RP11-432I5.8	-0.179343	0.211943	-5.53644	5.5683e-08	1.66224e-06	7.73694
RP11-362K14.5	0.160671	0.257273	5.53214	5.69666e-08	1.69645e-06	7.71499
ARAP1-AS2	0.21998	0.368741	5.5286	5.80436e-08	1.72434e-06	7.69696
RP11-697N18.4	0.309538	0.430265	5.52726	5.8457e-08	1.73244e-06	7.69013
RP11-773H22.4	0.395166	0.59201	5.52511	5.91282e-08	1.74812e-06	7.67914
RP11-62I21.1	0.485824	0.500761	5.51727	6.16325e-08	1.81779e-06	7.63921
RP11-475B2.1	-0.208688	0.101744	-5.51119	6.36458e-08	1.87135e-06	7.60827
LINC00940	-0.108221	0.0591348	-5.51087	6.3753e-08	1.87135e-06	7.60665
RP11-884K10.6	0.488985	0.553071	5.50931	6.42794e-08	1.88232e-06	7.59873
LINC00624	0.196664	0.264002	5.50389	6.61474e-08	1.93241e-06	7.57116
RP5-1011O1.2	0.722469	1.03757	5.50112	6.71202e-08	1.95619e-06	7.55711
RP11-429J17.5	0.50241	0.538217	5.4992	6.78037e-08	1.97144e-06	7.54736
AF131217.1	-0.143794	0.0848608	-5.49817	6.81753e-08	1.97757e-06	7.54209
RP11-316M1.3	0.258863	0.362425	5.49705	6.85775e-08	1.98201e-06	7.53643
RP11-6O2.3	-0.734201	0.520549	-5.49685	6.86509e-08	1.98201e-06	7.5354
RP11-707P17.2	0.294844	0.490168	5.49285	7.01138e-08	2.01951e-06	7.51511
RP11-418J17.1	0.30161	0.880838	5.49189	7.04701e-08	2.02503e-06	7.51023
RP11-111M22.4	0.484767	0.61513	5.49063	7.09371e-08	2.03276e-06	7.50388
RP11-69E11.8	0.315473	0.53235	5.49028	7.10698e-08	2.03276e-06	7.50208
RP11-186N15.3	0.260935	0.505388	5.48859	7.17032e-08	2.03799e-06	7.49354
IGBP1-AS1	0.240519	0.36961	5.48854	7.17225e-08	2.03799e-06	7.49328
RP5-1132H15.1	0.420344	0.691928	5.48847	7.17498e-08	2.03799e-06	7.49291
CTD-3065J16.9	0.401836	0.939055	5.48481	7.31444e-08	2.07282e-06	7.47439
RP11-477D19.2	0.270492	0.629395	5.48358	7.36208e-08	2.08152e-06	7.46814
LINC00332	-0.159429	0.0590772	-5.48118	7.45565e-08	2.10314e-06	7.45599
AC092667.2	-0.0935027	0.0507693	-5.47813	7.57626e-08	2.13227e-06	7.44055
RP11-22P4.1	0.264085	0.33574	5.47365	7.75682e-08	2.16839e-06	7.41788
AC127904.2	0.486588	0.928188	5.47365	7.75699e-08	2.16839e-06	7.41786
AP000318.2	-0.174844	0.164653	-5.47353	7.76157e-08	2.16839e-06	7.41729
RP11-727F15.9	0.304705	0.618652	5.4732	7.77512e-08	2.16839e-06	7.41562
RP5-881L22.5	1.03133	1.39127	5.47139	7.8495e-08	2.18418e-06	7.40646
RP11-467D18.2	0.238471	0.323401	5.46632	8.06121e-08	2.23803e-06	7.38085
RP11-86H7.7	0.326045	0.523382	5.45713	8.45923e-08	2.33898e-06	7.33448
LINC00106	0.333687	0.636568	5.45678	8.47497e-08	2.33898e-06	7.33269
AC144831.1	-0.289897	0.366363	-5.45658	8.48391e-08	2.33898e-06	7.33168
RP1-193H18.3	-0.328206	0.199877	-5.4562	8.5009e-08	2.33898e-06	7.32975
RP4-530I15.9	0.177965	0.281872	5.45137	8.71863e-08	2.39354e-06	7.30543
AC008746.12	0.431744	0.722031	5.44635	8.95079e-08	2.4518e-06	7.28015
CRYM-AS1	0.154797	0.247071	5.44183	9.16503e-08	2.50491e-06	7.25739
RP11-352G18.2	0.288388	0.46967	5.43983	9.26118e-08	2.52557e-06	7.24736
AP000442.1	0.342334	0.777241	5.43748	9.37577e-08	2.55116e-06	7.23553
AC012531.25	0.326035	0.314408	5.43608	9.44452e-08	2.5642e-06	7.2285
RP11-501J20.5	-0.143965	0.0959001	-5.42576	9.96774e-08	2.70029e-06	7.17664
AC005534.8	0.261052	0.294214	5.42095	1.0221e-07	2.76282e-06	7.15251
AC009005.2	0.783807	1.45976	5.42016	1.02632e-07	2.76814e-06	7.14855
RP1-102E24.8	0.415554	0.67262	5.4168	1.04447e-07	2.81092e-06	7.1317
RP11-554E23.4	0.273356	0.431141	5.3977	1.15357e-07	3.09777e-06	7.03616
CTD-2529O21.1	0.481737	0.58367	5.39706	1.15743e-07	3.10135e-06	7.03295
RP11-332H14.2	0.278264	0.509884	5.39597	1.16399e-07	3.11217e-06	7.02751
AC017002.1	0.242721	0.341717	5.3946	1.17232e-07	3.12762e-06	7.02066
HOXA10-AS	0.55801	0.551891	5.38819	1.21196e-07	3.2264e-06	6.98869
AC012314.8	0.140969	0.327095	5.38706	1.21913e-07	3.23489e-06	6.98302
CTC-296K1.4	-0.587058	0.477474	-5.38677	1.22095e-07	3.23489e-06	6.98158
RP11-620J15.3	-0.534499	0.991303	-5.38644	1.22304e-07	3.23489e-06	6.97994
AC006273.5	0.624933	0.861081	5.38217	1.25043e-07	3.30022e-06	6.95865
RP5-1142A6.9	0.376523	0.87411	5.3811	1.25738e-07	3.31145e-06	6.95333
CTB-113P19.4	-0.270665	0.0873148	-5.3787	1.27315e-07	3.34582e-06	6.94135
RP11-214K3.21	0.277481	0.471789	5.3779	1.2784e-07	3.35246e-06	6.93739
RP11-429A20.4	-0.229018	0.0912845	-5.37234	1.31574e-07	3.44305e-06	6.90971
RP11-506H20.1	0.325614	0.554527	5.36499	1.36677e-07	3.56897e-06	6.87314
RP11-384P7.7	-0.282743	0.180901	-5.36284	1.38205e-07	3.60124e-06	6.86246
CTC-510F12.2	-0.577304	1.20514	-5.36129	1.39314e-07	3.62247e-06	6.85477
AL122127.25	-0.386442	0.290347	-5.36	1.40244e-07	3.63895e-06	6.84838
RP11-603J24.5	0.197846	0.383145	5.35847	1.41362e-07	3.66023e-06	6.84075
RP11-523H24.3	0.411619	0.749612	5.35465	1.44179e-07	3.72533e-06	6.82179
GS1-279B7.2	0.222115	0.365172	5.35028	1.47461e-07	3.80215e-06	6.80016
AC007255.8	0.520026	1.16707	5.34587	1.5086e-07	3.88164e-06	6.77826
RP11-290F24.6	0.366824	0.563184	5.3357	1.58969e-07	4.08176e-06	6.72795
RP11-120C12.3	-0.19967	0.0649517	-5.33212	1.61925e-07	4.14898e-06	6.71026
RP11-863P13.3	0.28996	0.30277	5.32598	1.67126e-07	4.27335e-06	6.67988
RP11-640I15.1	0.21721	0.30056	5.32553	1.67512e-07	4.27433e-06	6.67767
RP11-316M21.6	0.15578	0.254898	5.32083	1.71606e-07	4.36974e-06	6.65447
TMPRSS4-AS1	0.313611	0.366506	5.31967	1.72631e-07	4.38676e-06	6.64875
AP001469.9	0.352249	0.750045	5.31747	1.74594e-07	4.42721e-06	6.63788
RP11-4C20.4	0.579049	0.906871	5.31708	1.74943e-07	4.42721e-06	6.63597
RP11-55K13.1	0.109645	0.158769	5.31498	1.76836e-07	4.46254e-06	6.62563
RP5-1120P11.1	0.761467	0.819482	5.31473	1.77065e-07	4.46254e-06	6.62439
HCFC1-AS1	-0.184985	0.199332	-5.31171	1.79826e-07	4.51599e-06	6.60953
RP11-398C13.6	0.319843	0.66009	5.31161	1.7992e-07	4.51599e-06	6.60902
CTD-3185P2.1	0.188522	0.54339	5.30922	1.82144e-07	4.56251e-06	6.59722
AC004637.1	-0.356052	0.286387	-5.3078	1.83475e-07	4.5865e-06	6.59023
RP11-415J8.3	0.260266	0.581638	5.30496	1.86162e-07	4.64424e-06	6.57626
ALMS1-IT1	0.280956	0.478839	5.30176	1.89234e-07	4.71131e-06	6.56055
RP11-968O1.5	-0.481837	0.913062	-5.29972	1.91223e-07	4.75121e-06	6.5505
TPTEP1	-0.458068	0.474215	-5.29498	1.95921e-07	4.85813e-06	6.52719
CTD-2331H12.7	0.456368	0.634957	5.29194	1.98993e-07	4.92437e-06	6.51225
LINC00959	-0.211052	0.441998	-5.28898	2.02028e-07	4.98944e-06	6.49772
RP11-219B4.3	0.277761	0.365253	5.28628	2.04832e-07	5.04855e-06	6.48448
AC005037.3	0.267527	0.491255	5.28501	2.06162e-07	5.06211e-06	6.47827
RP11-421M1.8	0.161092	0.316941	5.28497	2.06205e-07	5.06211e-06	6.47807
AC012487.2	0.284927	0.53568	5.28233	2.09011e-07	5.12076e-06	6.46509
RP11-318K15.2	0.380029	0.529596	5.27973	2.11804e-07	5.17889e-06	6.45234
RP11-359E3.4	-0.277143	0.37561	-5.27627	2.1557e-07	5.26051e-06	6.43542
RP11-37B2.1	0.286045	0.706514	5.27409	2.17979e-07	5.30877e-06	6.42475
CTD-3138B18.6	0.52359	1.00902	5.27343	2.18715e-07	5.30884e-06	6.42151
KB-431C1.4	0.468412	1.72458	5.27332	2.18846e-07	5.30884e-06	6.42094
RP11-304L19.1	1.05421	2.77198	5.27287	2.19349e-07	5.31058e-06	6.41873
RP13-638C3.3	0.316765	0.511683	5.27101	2.21437e-07	5.35059e-06	6.40964
RP11-686G8.2	0.238162	0.423313	5.26904	2.23673e-07	5.38985e-06	6.39999
VAC14-AS1	0.103464	0.152456	5.26845	2.24338e-07	5.38985e-06	6.39714
RP11-384L8.1	0.471526	0.895732	5.26842	2.24376e-07	5.38985e-06	6.39698
NCAM1-AS1	-0.100847	0.0566197	-5.26541	2.27841e-07	5.46241e-06	6.38227
AP000487.5	0.273562	0.498484	5.26419	2.29264e-07	5.48584e-06	6.37629
RP11-864J10.4	0.167893	0.360874	5.2601	2.34082e-07	5.59024e-06	6.35632
CITF22-1A6.3	0.154692	0.360313	5.25709	2.37694e-07	5.66551e-06	6.34162
CTD-2313J17.5	0.280939	0.525532	5.25558	2.3953e-07	5.69821e-06	6.33424
RP11-421L21.2	0.304368	0.630726	5.24958	2.46956e-07	5.86353e-06	6.30493
RP11-473O4.3	0.444069	0.650471	5.24858	2.48204e-07	5.88182e-06	6.30009
LINC00884	0.447241	0.755981	5.24316	2.55128e-07	6.03426e-06	6.27368
AC015849.16	0.200151	0.222543	5.24233	2.5621e-07	6.04822e-06	6.26962
ARHGEF38-IT1	0.380803	0.458872	5.24048	2.58626e-07	6.09356e-06	6.26061
RP11-4K16.2	0.316263	0.427725	5.23191	2.70106e-07	6.35189e-06	6.21893
RP11-65I12.1	0.482545	0.642045	5.22939	2.73582e-07	6.42134e-06	6.20666
RP11-379F4.7	0.454355	1.31247	5.2254	2.79171e-07	6.54005e-06	6.18725
RP4-534N18.2	0.378696	0.588519	5.2245	2.80441e-07	6.55731e-06	6.1829
RP11-766F14.1	-0.271764	0.120286	-5.22092	2.85564e-07	6.66444e-06	6.16553
CTC-548K16.6	0.288866	0.433535	5.21068	3.00733e-07	7.00513e-06	6.11587
RP11-53I6.4	0.226125	0.352408	5.20646	3.07215e-07	7.14261e-06	6.09541
LINC00858	0.396031	0.386294	5.20308	3.12498e-07	7.25171e-06	6.07905
RHPN1-AS1	0.477688	0.705997	5.20223	3.13834e-07	7.26902e-06	6.07496
RP11-304F15.3	0.272239	0.439297	5.20173	3.14628e-07	7.2693e-06	6.07254
LINC00630	0.216063	0.63033	5.20148	3.15029e-07	7.2693e-06	6.07132
RP11-388C12.5	0.309251	0.408739	5.1953	3.24997e-07	7.48528e-06	6.04143
RP11-70C1.1	-0.205268	0.20547	-5.19173	3.30886e-07	7.60666e-06	6.02421
RP11-120J1.1	-0.123932	0.097915	-5.19059	3.32792e-07	7.6362e-06	6.0187
CTB-119C2.1	0.339334	0.60551	5.18841	3.36465e-07	7.70612e-06	6.00817
ACAP2-IT1	0.358289	0.604106	5.18327	3.45275e-07	7.8932e-06	5.98338
RP11-649A18.12	0.327353	0.629282	5.1821	3.47317e-07	7.92513e-06	5.97772
AP000487.6	0.378713	0.608576	5.17808	3.544e-07	8.07178e-06	5.95836
RP11-474B12.1	0.298992	0.471399	5.17359	3.62492e-07	8.23322e-06	5.93671
AP001469.7	0.302508	0.601743	5.1732	3.63201e-07	8.23322e-06	5.93484
CTD-2035E11.5	0.350245	0.581309	5.17258	3.64338e-07	8.23322e-06	5.93184
DCUN1D2-AS	0.327125	0.519357	5.17242	3.64622e-07	8.23322e-06	5.93109
PCBP1-AS1	-0.273073	0.843764	-5.17231	3.64835e-07	8.23322e-06	5.93053
HOXA11-AS	0.779324	0.800932	5.17078	3.67634e-07	8.28119e-06	5.9232
CTD-2589H19.6	0.68149	1.07682	5.1682	3.72439e-07	8.37357e-06	5.91075
RP11-2C24.4	0.242846	0.386438	5.16758	3.73585e-07	8.37357e-06	5.9078
OPA1-AS1	0.203938	0.294127	5.16744	3.73849e-07	8.37357e-06	5.90713
RP11-407N17.4	0.205502	0.386041	5.16712	3.74458e-07	8.37357e-06	5.90556
RP11-576N17.5	0.152021	0.173718	5.16616	3.76269e-07	8.39878e-06	5.90094
RP11-872J21.3	0.313246	0.625042	5.16407	3.80227e-07	8.47177e-06	5.8909
RP11-225B17.2	0.591496	2.70774	5.16139	3.85361e-07	8.55564e-06	5.87804
CTD-3051D23.4	0.350703	0.491526	5.16138	3.85383e-07	8.55564e-06	5.87799
ZDHHC20-IT1	0.352169	0.564851	5.16098	3.86168e-07	8.55762e-06	5.87604
RP11-108L7.4	0.422207	0.607461	5.15906	3.89902e-07	8.62482e-06	5.86681
RP11-61L19.3	0.411812	1.04619	5.15819	3.91596e-07	8.64675e-06	5.86265
TRIM52-AS1	-0.478639	2.33762	-5.15454	3.98821e-07	8.79051e-06	5.84512
RP1-65J11.1	-0.308693	0.250335	-5.1429	4.22717e-07	9.30053e-06	5.78934
AC007750.5	0.0948041	0.0972334	5.14163	4.25417e-07	9.34322e-06	5.78324
IQCH-AS1	0.300763	0.960011	5.14059	4.27629e-07	9.36281e-06	5.77826
RP11-26J3.3	0.336777	0.890627	5.1405	4.27832e-07	9.36281e-06	5.77781
RP5-1029F21.2	0.203105	0.319293	5.13851	4.32095e-07	9.43368e-06	5.7683
RP11-243J16.7	0.481523	0.747161	5.13819	4.32794e-07	9.43368e-06	5.76676
CTD-2313J17.1	0.300779	0.408618	5.13792	4.33371e-07	9.43368e-06	5.76548
AP4B1-AS1	0.273285	0.531543	5.13349	4.43068e-07	9.62772e-06	5.74427
CASC19	1.0341	1.42858	5.13295	4.44262e-07	9.63665e-06	5.74169
RP11-705O1.8	0.124954	0.18458	5.12953	4.51889e-07	9.78242e-06	5.72537
RP11-731C17.2	0.305702	0.828306	5.12923	4.52573e-07	9.78242e-06	5.72392
CTC-268N12.2	0.216163	0.284205	5.12588	4.60194e-07	9.9297e-06	5.70791
RP11-415F23.4	0.372912	0.716251	5.1246	4.63136e-07	9.97568e-06	5.70181
CTB-102L5.8	0.258476	0.380788	5.12337	4.6598e-07	1.00194e-05	5.69594
RP11-208N14.4	-0.128445	0.037151	-5.12269	4.67562e-07	1.00359e-05	5.69269
RP11-498C9.15	0.495399	1.5412	5.12207	4.69007e-07	1.00493e-05	5.68973
SAP30L-AS1	0.289543	0.693795	5.11964	4.7472e-07	1.01541e-05	5.67813
RP11-115H18.1	-0.106369	0.0914356	-5.11089	4.95839e-07	1.05874e-05	5.63642
AC007285.7	0.20256	0.303575	5.10866	5.01363e-07	1.06752e-05	5.6258
RP1-170O19.14	0.744173	0.827307	5.10853	5.01687e-07	1.06752e-05	5.62518
RP4-761J14.8	0.0788576	0.120844	5.10781	5.03483e-07	1.06949e-05	5.62176
RP11-50B3.4	0.296062	0.54243	5.10742	5.04472e-07	1.06974e-05	5.61988
RP11-600F24.7	0.29293	0.534532	5.10557	5.09136e-07	1.07777e-05	5.61106
RP11-757F18.5	0.479714	0.81121	5.10056	5.21961e-07	1.10302e-05	5.58722
PRC1-AS1	0.207794	0.31856	5.10008	5.232e-07	1.10375e-05	5.58495
RP11-20B24.7	0.492826	0.95354	5.09814	5.28247e-07	1.11249e-05	5.57575
LINC00853	0.466562	0.861421	5.09738	5.30244e-07	1.11478e-05	5.57214
RP11-465N4.4	0.606119	1.6608	5.09658	5.32365e-07	1.11733e-05	5.56831
AC010761.13	0.459869	0.823376	5.0956	5.34959e-07	1.12086e-05	5.56366
RP11-572O17.1	0.395442	0.822574	5.09423	5.38598e-07	1.12657e-05	5.55716
FMR1-IT1	0.337538	0.559789	5.0889	5.53016e-07	1.15476e-05	5.53185
AC092301.3	0.321267	0.593406	5.07733	5.85609e-07	1.22072e-05	5.477
RP11-582J16.5	0.410416	1.31121	5.07678	5.87219e-07	1.22072e-05	5.47437
RP11-394I13.2	0.404983	0.503042	5.07665	5.87579e-07	1.22072e-05	5.47378
GK-IT1	0.533098	0.787115	5.06965	6.08282e-07	1.2616e-05	5.44061
RP11-303E16.3	0.117641	0.203625	5.06897	6.10301e-07	1.26365e-05	5.43744
RP11-843P14.2	0.326535	0.601273	5.06679	6.16907e-07	1.27518e-05	5.42713
SNHG10	0.399839	1.22494	5.05492	6.54116e-07	1.34983e-05	5.37104
AP000695.4	0.471041	0.701329	5.05276	6.61108e-07	1.36197e-05	5.36086
RP11-54A9.1	0.190711	0.199853	5.05192	6.63854e-07	1.36534e-05	5.35689
RP3-405J10.3	0.284909	0.476954	5.04937	6.72244e-07	1.38019e-05	5.34486
RP11-421F16.3	0.650135	2.19361	5.04904	6.73316e-07	1.38019e-05	5.34334
RP11-426C22.5	0.158424	0.245544	5.04628	6.82552e-07	1.39679e-05	5.3303
AC007392.3	-0.189626	0.15633	-5.04383	6.90808e-07	1.41134e-05	5.31878
CASK-AS1	0.178414	0.210072	5.04226	6.96174e-07	1.41994e-05	5.31137
RP11-417E7.1	0.343605	0.396659	5.04175	6.97917e-07	1.42114e-05	5.30898
RP11-574K11.29	0.343798	0.778871	5.04085	7.01006e-07	1.42507e-05	5.30475
PCAT7	0.595755	1.25446	5.03858	7.08858e-07	1.43865e-05	5.29409
RP11-626E13.1	-0.216309	0.222092	-5.03739	7.13031e-07	1.44474e-05	5.28847
CTD-2377D24.6	0.947624	1.11237	5.03451	7.23207e-07	1.46295e-05	5.2749
RP11-13P5.2	0.280339	0.288593	5.03304	7.28432e-07	1.4711e-05	5.26801
RP13-991F5.2	0.191918	0.274208	5.03078	7.36567e-07	1.48509e-05	5.25738
RP5-1157M23.2	0.209356	0.338509	5.03002	7.39304e-07	1.48817e-05	5.25383
LINC00330	-0.307817	0.145151	-5.02814	7.46153e-07	1.4974e-05	5.245
RP11-231L11.3	0.34724	0.55194	5.02809	7.46326e-07	1.4974e-05	5.24478
STX18-AS1	0.158239	0.394871	5.02563	7.55393e-07	1.51312e-05	5.23322
RP11-313P13.5	0.256736	0.415789	5.02463	7.59119e-07	1.51811e-05	5.22851
RP5-884M6.1	0.564035	0.564045	5.02177	7.6985e-07	1.53708e-05	5.21507
RP11-16E18.3	0.218768	0.481081	5.02005	7.76351e-07	1.54754e-05	5.20702
GS1-166A23.1	-0.242259	0.21609	-5.01967	7.77793e-07	1.54791e-05	5.20525
LINC00894	0.23002	0.418293	5.01792	7.84503e-07	1.55874e-05	5.19703
RP11-70L8.4	0.191928	0.304481	5.01732	7.8678e-07	1.56074e-05	5.19425
RP11-385F5.5	0.478276	1.38972	5.01385	8.00286e-07	1.58498e-05	5.17796
RP11-322D14.2	0.256847	0.358482	5.01301	8.03564e-07	1.58891e-05	5.17405
AC009120.5	0.506158	1.08182	5.01239	8.06006e-07	1.59118e-05	5.17115
RP11-49O14.2	0.317297	0.507383	5.00811	8.23082e-07	1.62229e-05	5.15108
RP11-496I9.1	0.547181	0.76467	5.00682	8.28263e-07	1.62989e-05	5.14508
CTD-2116N20.1	0.303097	0.364057	5.00612	8.31135e-07	1.63293e-05	5.14176
CTC-542B22.2	0.339761	0.620324	5.00286	8.44454e-07	1.65645e-05	5.12655
RP11-120D5.1	0.0901182	0.15463	4.9965	8.71115e-07	1.70603e-05	5.09681
RP11-438D14.2	-0.056944	0.0209741	-4.99506	8.77263e-07	1.71534e-05	5.09008
RP4-714D9.5	0.345854	0.774346	4.9937	8.83106e-07	1.72274e-05	5.08373
AC114730.8	0.194983	0.331282	4.99352	8.83851e-07	1.72274e-05	5.08292
AC097721.2	0.235777	0.501973	4.99274	8.87249e-07	1.72663e-05	5.07925
RP11-473E2.4	-0.119257	0.084785	-4.9866	9.14207e-07	1.77586e-05	5.05061
RP11-361D15.2	0.278309	0.558573	4.98632	9.15435e-07	1.77586e-05	5.04933
RP11-261P9.4	0.387545	0.610566	4.98519	9.20498e-07	1.78287e-05	5.04405
LINC00865	-0.424234	0.545427	-4.98283	9.31144e-07	1.80065e-05	5.03305
RP11-1C8.6	0.217999	0.345139	4.98216	9.34195e-07	1.80371e-05	5.02992
CTD-2314G24.2	-0.416356	0.452796	-4.97647	9.60395e-07	1.85139e-05	5.00346
RP3-355L5.4	0.345734	0.590014	4.97448	9.69767e-07	1.86471e-05	4.99417
AC005498.3	-0.10425	0.0762913	-4.97427	9.7076e-07	1.86471e-05	4.99319
RP11-73M18.7	0.374328	1.05999	4.97403	9.7185e-07	1.86471e-05	4.99212
RP4-635E18.7	0.107536	0.16197	4.97281	9.7764e-07	1.8729e-05	4.98643
CTD-2527I21.14	0.386393	0.727474	4.96873	9.97211e-07	1.90717e-05	4.96748
CTD-3065J16.6	0.267158	0.411425	4.96836	9.99012e-07	1.90717e-05	4.96575
RP11-226L15.5	0.460063	1.97993	4.96812	1.00018e-06	1.90717e-05	4.96463
NDUFB2-AS1	0.182464	0.555779	4.96635	1.00884e-06	1.92071e-05	4.95638
RP11-166B2.5	0.379942	0.728845	4.96345	1.02315e-06	1.94493e-05	4.94292
RP11-298I3.4	0.236751	0.461854	4.96292	1.02576e-06	1.94689e-05	4.94047
RP11-649E7.7	0.200822	0.31299	4.96089	1.03592e-06	1.96314e-05	4.93105
MAFG-AS1	0.646252	1.56329	4.96055	1.03764e-06	1.96338e-05	4.92946
ZNRD1-AS1	0.14326	0.317542	4.96023	1.03924e-06	1.96339e-05	4.92799
CTD-3195I5.4	0.253482	0.321387	4.95532	1.06428e-06	2.00761e-05	4.90522
RP11-540B6.6	0.411975	1.3512	4.95294	1.07667e-06	2.02786e-05	4.89416
RP3-462C17.1	-0.160222	0.0713571	-4.95126	1.08545e-06	2.04128e-05	4.88638
RP11-535C21.3	0.188732	0.257159	4.94887	1.09807e-06	2.06186e-05	4.87533
AP001628.6	0.491765	0.691548	4.94195	1.13545e-06	2.12753e-05	4.84332
CTD-2371O3.2	0.265552	0.450054	4.94166	1.13709e-06	2.12753e-05	4.84194
RP11-166O4.6	0.286918	0.548072	4.94132	1.13896e-06	2.12753e-05	4.84037
RP11-2E11.9	0.31	0.630168	4.94113	1.13997e-06	2.12753e-05	4.83953
RP11-239E10.3	-0.189505	0.0764266	-4.93698	1.16307e-06	2.16737e-05	4.82034
CTA-363E6.5	0.256552	0.31389	4.93315	1.18482e-06	2.20455e-05	4.80263
RP11-25C19.3	0.418673	0.660693	4.93184	1.19233e-06	2.21517e-05	4.79659
RP5-991G20.2	0.148103	0.25938	4.92852	1.21157e-06	2.24753e-05	4.78128
RP11-90B9.2	0.289004	0.554272	4.92674	1.22204e-06	2.26353e-05	4.77306
RP1-191J18.66	0.192906	0.41373	4.92431	1.23646e-06	2.28681e-05	4.76184
RP11-1017G21.4	0.171242	0.374017	4.92254	1.24707e-06	2.30296e-05	4.75368
RP11-576I22.2	0.134806	0.162248	4.92122	1.25499e-06	2.31411e-05	4.74763
RP11-60A24.3	-0.18881	0.13835	-4.92037	1.26018e-06	2.31958e-05	4.74368
RP11-461O7.1	-0.133863	0.105693	-4.92011	1.26173e-06	2.31958e-05	4.74251
RP11-138I1.3	0.502939	1.19786	4.91792	1.27514e-06	2.33607e-05	4.7324
RP11-776A13.1	-0.271762	0.122816	-4.91786	1.27551e-06	2.33607e-05	4.73213
RP11-354K4.2	-0.041801	0.0141495	-4.91772	1.2764e-06	2.33607e-05	4.73146
RP4-564F22.5	0.246656	0.303568	4.91572	1.2887e-06	2.35508e-05	4.72229
RP11-627G18.2	0.412078	0.601677	4.9152	1.29195e-06	2.35753e-05	4.71988
RP3-395M20.12	0.461611	1.12158	4.9091	1.33046e-06	2.42419e-05	4.69181
RP11-486L19.2	-0.102105	0.0267848	-4.9059	1.35108e-06	2.45813e-05	4.67711
CTD-2023M8.1	0.464802	0.647796	4.90504	1.3567e-06	2.46339e-05	4.67315
RP11-1000B6.3	-0.325916	0.53612	-4.90484	1.35798e-06	2.46339e-05	4.67225
RP11-33I11.2	0.558667	0.858699	4.89846	1.40024e-06	2.53632e-05	4.64296
RP11-10N23.2	0.412873	1.13081	4.89721	1.40868e-06	2.54603e-05	4.63721
RP11-119B16.2	0.547084	1.45634	4.89705	1.40974e-06	2.54603e-05	4.63649
RP11-110H1.4	0.222814	0.373901	4.89639	1.41423e-06	2.55038e-05	4.63346
CTB-31N19.3	0.240109	0.510495	4.89602	1.41674e-06	2.55117e-05	4.63177
RP1-257A7.4	0.152434	0.285578	4.89546	1.42057e-06	2.55433e-05	4.62918
RP11-734K2.4	0.18526	0.383787	4.8946	1.42644e-06	2.56113e-05	4.62525
AC005519.4	0.291977	0.646355	4.8926	1.44017e-06	2.58202e-05	4.61609
AC104699.1	-0.641942	0.890596	-4.89019	1.45695e-06	2.6083e-05	4.60502
CTD-3032J10.4	0.574738	1.20283	4.88743	1.47633e-06	2.63915e-05	4.5924
AC093732.1	0.415094	0.525362	4.88305	1.50766e-06	2.69125e-05	4.57233
RP11-661A12.9	0.435788	0.55616	4.88017	1.52862e-06	2.72472e-05	4.55914
RP1-92O14.6	0.224489	0.501917	4.87968	1.53216e-06	2.72707e-05	4.55693
RP11-214K3.20	0.267599	0.51673	4.87847	1.54109e-06	2.739e-05	4.55138
AC006942.4	-0.314057	0.5555	-4.87448	1.57079e-06	2.78775e-05	4.53315
BACH1-IT2	0.155499	0.262832	4.87225	1.5876e-06	2.81142e-05	4.52298
AC090587.2	0.229348	0.416905	4.87211	1.58869e-06	2.81142e-05	4.52232
AC005104.3	0.385467	0.759529	4.86893	1.61306e-06	2.85043e-05	4.50778
GS1-57L11.1	-0.176763	0.160284	-4.86701	1.62788e-06	2.8714e-05	4.49905
RP3-368B9.2	-0.161546	0.0589789	-4.86679	1.62959e-06	2.8714e-05	4.49804
RP11-336A10.2	0.128073	0.187701	4.86648	1.63204e-06	2.8716e-05	4.49661
RP11-150O12.3	0.998749	1.18307	4.85711	1.70665e-06	2.99859e-05	4.45391
LINC00843	0.3103	0.679004	4.85667	1.71022e-06	3.00056e-05	4.45192
RP1-30M3.5	0.335312	1.1645	4.85488	1.72494e-06	3.02208e-05	4.44374
RP5-1086K13.1	0.335862	0.550779	4.85447	1.7283e-06	3.02367e-05	4.44187
RP11-550A5.2	0.303603	0.448463	4.85348	1.73646e-06	3.03363e-05	4.43738
RP11-474G23.3	0.208037	0.333451	4.851	1.7571e-06	3.06534e-05	4.42609
RP11-44F14.8	0.540912	0.939936	4.84761	1.7857e-06	3.1108e-05	4.41068
HOTTIP	0.76332	0.831954	4.84454	1.812e-06	3.15216e-05	4.39671
LINC00920	0.548086	0.858401	4.83997	1.85177e-06	3.2168e-05	4.37599
EIF1AX-AS1	0.247882	0.373157	4.83958	1.85526e-06	3.21831e-05	4.37419
RP11-981P6.1	0.254121	0.434273	4.8364	1.88346e-06	3.26263e-05	4.35978
CTC-458I2.2	0.297973	0.551494	4.83447	1.90082e-06	3.28807e-05	4.35102
RP3-525N10.2	-0.14059	0.099334	-4.8339	1.90598e-06	3.29236e-05	4.34844
RP11-29H23.4	0.250769	0.326101	4.83326	1.91181e-06	3.29781e-05	4.34552
AC092171.4	0.511315	2.01854	4.8296	1.94532e-06	3.34748e-05	4.32893
AC005387.2	0.171311	0.284715	4.8293	1.94813e-06	3.34748e-05	4.32755
ENO1-IT1	0.202962	0.368726	4.82923	1.94877e-06	3.34748e-05	4.32724
RP11-133N21.10	0.237537	0.347096	4.82679	1.97143e-06	3.37741e-05	4.3162
HCG25	0.233656	0.601102	4.82676	1.97169e-06	3.37741e-05	4.31608
PCAT1	0.240706	0.296021	4.82152	2.0213e-06	3.45758e-05	4.29236
RP11-235E17.6	0.387587	0.879702	4.8203	2.03309e-06	3.47291e-05	4.28681
RP11-432I5.2	0.288964	0.395749	4.81823	2.05313e-06	3.50228e-05	4.27745
RP11-843P14.1	0.374257	0.8097	4.81746	2.06063e-06	3.51021e-05	4.27396
RP11-796E10.1	0.599152	0.788049	4.81359	2.09872e-06	3.57015e-05	4.25648
RP11-968A15.8	0.216008	0.336595	4.81237	2.11087e-06	3.58585e-05	4.25097
RP1-102G20.5	0.292283	0.410217	4.80973	2.13741e-06	3.62489e-05	4.23905
AP001046.5	-0.29641	0.445655	-4.80934	2.14136e-06	3.62489e-05	4.23729
AC104654.2	0.37435	0.379471	4.80921	2.14269e-06	3.62489e-05	4.23669
RP11-107M16.2	-0.249352	0.110824	-4.80837	2.15116e-06	3.63422e-05	4.23293
CIRBP-AS1	0.364582	1.17863	4.80424	2.19366e-06	3.70093e-05	4.21426
AC051649.12	-0.0822253	0.047841	-4.79879	2.25087e-06	3.79225e-05	4.18969
AC004951.6	0.281852	0.532157	4.79285	2.31483e-06	3.89468e-05	4.16295
RP3-388E23.2	0.358168	0.700218	4.7914	2.33065e-06	3.91594e-05	4.15646
RP11-284F21.9	0.729987	1.03476	4.79025	2.34342e-06	3.93203e-05	4.15124
RP11-214K3.19	0.33282	0.66162	4.78443	2.40859e-06	4.03587e-05	4.12507
AC104655.2	0.232157	0.365186	4.78399	2.41359e-06	4.03875e-05	4.12309
LL22NC03-N14H11.1	0.352633	0.371543	4.78357	2.4183e-06	4.04112e-05	4.12124
AC006547.13	0.358288	1.10651	4.78228	2.43304e-06	4.06024e-05	4.11544
RP11-631N16.2	0.200072	0.376593	4.78036	2.45514e-06	4.08352e-05	4.10681
MCCC1-AS1	0.269881	0.448757	4.78022	2.45671e-06	4.08352e-05	4.1062
LA16c-316G12.2	0.204241	0.307664	4.7802	2.45695e-06	4.08352e-05	4.10611
TSSC1-IT1	0.131447	0.152819	4.77952	2.46489e-06	4.09118e-05	4.10303
RP11-776H12.1	0.461469	0.531171	4.77671	2.4977e-06	4.14005e-05	4.09042
AC092614.2	0.194138	0.340281	4.77624	2.50324e-06	4.14366e-05	4.0883
AC007038.7	0.272694	0.512658	4.77587	2.50762e-06	4.14533e-05	4.08664
RP11-122K13.12	0.437894	1.32505	4.77467	2.52171e-06	4.16301e-05	4.08129
RP11-57A1.1	0.295757	0.402447	4.77298	2.54188e-06	4.1907e-05	4.07369
RP5-940J5.6	0.184342	0.486142	4.77128	2.56226e-06	4.21863e-05	4.06608
LINC00473	-0.412227	0.247022	-4.76989	2.57906e-06	4.23942e-05	4.05984
CTD-2308L22.1	-0.156772	0.139991	-4.76967	2.58177e-06	4.23942e-05	4.05884
LINC00265	0.540186	1.89922	4.76838	2.59737e-06	4.25934e-05	4.05309
CTD-2537I9.13	0.196268	0.309075	4.76722	2.61156e-06	4.27404e-05	4.0479
RP11-473O4.4	0.331276	0.46536	4.76708	2.61328e-06	4.27404e-05	4.04727
AC114763.1	0.157813	0.198194	4.76538	2.6343e-06	4.30269e-05	4.03963
KCNIP2-AS1	0.163944	0.302899	4.76435	2.64702e-06	4.31577e-05	4.03504
RP13-270P17.1	0.229542	0.47098	4.76417	2.64932e-06	4.31577e-05	4.03421
RP11-443B7.1	0.440597	0.71039	4.76327	2.66054e-06	4.32684e-05	4.03018
CTD-2020K17.3	0.227354	0.38186	4.76306	2.66316e-06	4.32684e-05	4.02924
LINC00659	0.866158	1.2884	4.76246	2.67061e-06	4.33053e-05	4.02658
RP11-540O11.6	0.288128	0.443238	4.76231	2.67247e-06	4.33053e-05	4.02591
RP11-540O11.7	0.244998	0.364183	4.76171	2.68009e-06	4.33717e-05	4.02319
AC068580.6	0.332003	0.837202	4.75731	2.73589e-06	4.42165e-05	4.00354
RP11-488C13.5	0.291857	0.706905	4.75415	2.77671e-06	4.48173e-05	3.98942
RP11-77K12.3	0.123742	0.189317	4.75377	2.78169e-06	4.48389e-05	3.98771
AC026471.6	0.460568	0.654353	4.74964	2.83608e-06	4.56557e-05	3.96925
RP11-245C17.2	0.37334	0.553151	4.7487	2.84857e-06	4.57648e-05	3.96506
ASMTL-AS1	0.276723	0.593785	4.74857	2.8503e-06	4.57648e-05	3.96448
RP11-27K13.3	0.183582	0.394277	4.74806	2.85713e-06	4.57909e-05	3.9622
LINC00449	0.233332	0.377728	4.74789	2.85937e-06	4.57909e-05	3.96145
RP4-724E13.2	0.255593	0.398618	4.74736	2.86648e-06	4.58264e-05	3.95908
RP11-245P10.4	0.418366	0.814798	4.74717	2.86904e-06	4.58264e-05	3.95823
RP11-103C16.2	0.342311	0.528593	4.74677	2.87435e-06	4.58338e-05	3.95647
RP11-495K9.5	0.243181	0.456252	4.74658	2.87696e-06	4.58338e-05	3.9556
RP11-91A18.4	0.075873	0.0930077	4.74279	2.92847e-06	4.65942e-05	3.93868
CTA-363E19.2	0.362504	0.977153	4.74055	2.95928e-06	4.70236e-05	3.9287
RP11-568J23.6	0.158176	0.229752	4.73974	2.97044e-06	4.70937e-05	3.92511
RP11-605F22.1	-0.0450397	0.012925	-4.73968	2.97136e-06	4.70937e-05	3.92482
RP11-762I7.4	0.322279	0.632069	4.73541	3.03124e-06	4.7981e-05	3.9058
RP11-152N13.5	0.390408	1.10189	4.73259	3.07137e-06	4.85537e-05	3.89326
CTB-58E17.9	0.219445	0.311083	4.73148	3.08735e-06	4.87436e-05	3.88832
RP11-95D17.1	0.268611	1.15941	4.72618	3.16462e-06	4.98942e-05	3.86475
MCF2L-AS1	0.858693	2.04307	4.72592	3.1684e-06	4.98942e-05	3.86361
CTA-984G1.5	0.285238	0.541118	4.72541	3.17596e-06	4.98942e-05	3.86134
RP11-497H17.1	0.343953	0.582921	4.72538	3.17645e-06	4.98942e-05	3.8612
RP11-930P14.2	0.315863	0.584372	4.72458	3.18838e-06	5.00178e-05	3.85762
LINC00115	0.227192	0.591987	4.72282	3.21456e-06	5.03252e-05	3.84983
AC068580.7	0.750032	0.747249	4.72245	3.22017e-06	5.03252e-05	3.84817
CTD-2089N3.3	-0.161945	0.102296	-4.72244	3.22025e-06	5.03252e-05	3.84814
RP1-69D17.4	0.126992	0.166125	4.72141	3.23582e-06	5.05043e-05	3.84355
RP11-159K7.2	-0.0947163	0.0354438	-4.72025	3.2533e-06	5.07128e-05	3.83841
RP11-348F1.2	-0.153092	0.100897	-4.71779	3.29081e-06	5.11917e-05	3.82749
RP11-284F21.7	1.05298	2.79055	4.71769	3.29235e-06	5.11917e-05	3.82704
AC003090.1	-0.438275	0.33815	-4.71646	3.31124e-06	5.13919e-05	3.82159
LINC01132	0.137865	0.226444	4.71631	3.31358e-06	5.13919e-05	3.82091
RP3-523K23.2	0.839563	2.49082	4.71355	3.35643e-06	5.19909e-05	3.80867
RP11-1060J15.4	-0.584614	0.603708	-4.71075	3.40044e-06	5.26062e-05	3.79626
LINC00857	0.697215	1.92847	4.7097	3.417e-06	5.27961e-05	3.79163
RP11-894P9.1	0.485778	1.53832	4.70752	3.45186e-06	5.32677e-05	3.78195
RP11-613D13.5	0.11128	0.194024	4.70502	3.4922e-06	5.38228e-05	3.77088
RP11-135J2.3	0.0856331	0.118789	4.69959	3.5814e-06	5.51284e-05	3.74685
RP11-37C7.3	0.144072	0.242678	4.69801	3.60779e-06	5.54653e-05	3.73986
CTD-2135D7.5	-0.166545	0.191783	-4.69751	3.61614e-06	5.55242e-05	3.73765
RP11-415I12.3	0.325879	0.559337	4.6969	3.62631e-06	5.56109e-05	3.73498
RP11-62F24.2	-0.320124	0.392252	-4.69411	3.67351e-06	5.62647e-05	3.72266
CTC-479C5.10	0.157016	0.380077	4.69202	3.7094e-06	5.67436e-05	3.7134
RP11-527F13.1	0.196306	0.253013	4.69168	3.71521e-06	5.67619e-05	3.71191
RP11-498E2.9	-0.255725	0.371608	-4.68985	3.74688e-06	5.71167e-05	3.70382
RP11-475O23.2	-0.203985	0.163835	-4.6898	3.74772e-06	5.71167e-05	3.7036
RP11-611O2.1	0.323192	0.437903	4.68598	3.81466e-06	5.8065e-05	3.68674
RP11-259K15.2	-0.243299	0.11218	-4.67968	3.92743e-06	5.97076e-05	3.65899
RP4-666F24.3	-0.274226	0.284102	-4.67766	3.96432e-06	6.0194e-05	3.65008
AC009506.1	-0.374618	1.38249	-4.67237	4.06247e-06	6.16083e-05	3.62679
GS1-124K5.3	0.328427	0.801282	4.67022	4.10305e-06	6.21471e-05	3.61733
RP11-983P16.2	0.293052	0.567793	4.66871	4.13174e-06	6.25047e-05	3.61069
RP11-763E3.1	-0.11636	0.0851408	-4.66765	4.15206e-06	6.27348e-05	3.60602
RP11-211C9.1	0.444104	0.474098	4.66687	4.16697e-06	6.28829e-05	3.6026
RP11-973N13.4	0.298869	0.605962	4.6634	4.2343e-06	6.38206e-05	3.58734
ZNF833P	0.131535	0.237022	4.66036	4.29403e-06	6.46417e-05	3.574
LL0XNC01-7P3.1	0.252206	0.591107	4.65796	4.34168e-06	6.52733e-05	3.5635
LINC00941	0.740702	0.82707	4.65772	4.3466e-06	6.52733e-05	3.56242
CTC-499B15.6	0.271576	0.407025	4.6538	4.42569e-06	6.63799e-05	3.54525
RP4-680D5.8	0.475653	0.834973	4.6515	4.47287e-06	6.70059e-05	3.53515
RP11-98D18.17	0.176528	0.20368	4.65001	4.50358e-06	6.73839e-05	3.52864
RP3-416H24.1	0.61849	0.718825	4.6473	4.56009e-06	6.81464e-05	3.51677
RP11-119K6.6	0.146428	0.166811	4.64644	4.57825e-06	6.82727e-05	3.51298
CTD-3179P9.1	-0.0931485	0.0893212	-4.64637	4.57964e-06	6.82727e-05	3.5127
OGFR-AS1	0.239274	0.469933	4.64279	4.65562e-06	6.93215e-05	3.49703
RAB30-AS1	0.486899	1.72299	4.64135	4.68663e-06	6.96987e-05	3.49071
RP3-325F22.5	0.612685	1.32558	4.64034	4.70841e-06	6.98908e-05	3.4863
GS1-293C5.1	0.289792	0.360828	4.64	4.71576e-06	6.98908e-05	3.48481
RP11-429J17.2	0.181997	0.447825	4.63996	4.71659e-06	6.98908e-05	3.48465
CTB-179K24.3	0.254805	0.638867	4.63812	4.75657e-06	7.03983e-05	3.47661
RP11-44F14.2	0.671367	1.24595	4.63785	4.76258e-06	7.04027e-05	3.47541
RP11-89K21.1	0.697145	0.686292	4.63629	4.79672e-06	7.08222e-05	3.46861
NCBP2-AS1	0.198977	0.373964	4.63411	4.84505e-06	7.145e-05	3.45907
CTA-126B4.7	0.486348	0.625895	4.63102	4.91405e-06	7.23807e-05	3.44561
HMGA1P4	0.606505	1.22537	4.62946	4.94931e-06	7.28129e-05	3.43881
AC091729.8	0.177717	0.200872	4.6287	4.96668e-06	7.29811e-05	3.43547
CTD-2047H16.2	0.539816	0.999755	4.62791	4.98461e-06	7.31571e-05	3.43204
AC025171.1	0.369645	1.01805	4.61994	5.17002e-06	7.5788e-05	3.39729
RP4-756H11.3	0.478966	1.55787	4.61587	5.26719e-06	7.71204e-05	3.37957
RP11-145M4.3	-0.167402	0.139136	-4.61274	5.3432e-06	7.81403e-05	3.36594
AL589743.1	0.38109	0.391294	4.61065	5.39434e-06	7.87946e-05	3.35687
RP11-152P23.2	0.160336	0.276656	4.60709	5.48294e-06	7.9911e-05	3.34138
CTB-114C7.4	0.0988591	0.11059	4.60701	5.48492e-06	7.9911e-05	3.34103
AP001476.3	-0.0762671	0.0315401	-4.60679	5.49026e-06	7.9911e-05	3.34011
RP11-302F12.10	0.34578	0.57102	4.60511	5.53261e-06	8.03159e-05	3.3328
RP11-158M2.3	0.232601	0.457996	4.605	5.53531e-06	8.03159e-05	3.33233
RP5-997D16.2	0.329996	1.34211	4.60468	5.54347e-06	8.03159e-05	3.33093
RP11-346D19.1	0.406075	0.387759	4.60464	5.54462e-06	8.03159e-05	3.33073
CTD-3195I5.3	0.435351	0.959638	4.60439	5.55074e-06	8.03159e-05	3.32969
CCAT1	0.968731	1.69441	4.59871	5.69653e-06	8.23285e-05	3.30502
RP11-158M2.2	0.188841	0.267537	4.59331	5.83849e-06	8.42812e-05	3.28161
RP11-36N20.1	0.158001	0.195772	4.59287	5.85018e-06	8.4351e-05	3.27971
RP11-96D1.10	0.142996	0.294497	4.59158	5.8848e-06	8.47508e-05	3.27409
AC002310.12	0.272634	0.690249	4.59107	5.89834e-06	8.48464e-05	3.27191
RP5-965F6.2	-0.26042	0.251236	-4.58878	5.9601e-06	8.56347e-05	3.262
RP11-498C9.12	0.256771	0.551281	4.58833	5.97226e-06	8.57093e-05	3.26006
CTD-2240E14.4	0.153215	0.310874	4.58692	6.01081e-06	8.61536e-05	3.25394
CTB-39G8.3	0.595754	1.4709	4.58669	6.01723e-06	8.61536e-05	3.25293
RP11-61L19.1	0.0920148	0.123257	4.58634	6.02669e-06	8.61886e-05	3.25144
CTD-2213F21.2	0.123295	0.318424	4.58445	6.07888e-06	8.67481e-05	3.24323
RP5-1021I20.1	-0.464816	1.07089	-4.5842	6.08573e-06	8.67481e-05	3.24216
AC092168.2	0.302739	0.543158	4.58415	6.08697e-06	8.67481e-05	3.24197
RP11-545I5.3	-0.174467	0.334803	-4.58302	6.11828e-06	8.70934e-05	3.23709
RP11-893F2.13	-0.12415	0.10145	-4.58172	6.15467e-06	8.74749e-05	3.23145
RP1-292B18.3	0.1562	0.183875	4.58156	6.1593e-06	8.74749e-05	3.23074
RP11-485G7.6	0.191884	0.215137	4.58023	6.1964e-06	8.79003e-05	3.22503
RP11-701H24.7	-0.451745	0.521524	-4.57847	6.24627e-06	8.85056e-05	3.2174
CTA-384D8.35	0.607506	1.06906	4.57668	6.29717e-06	8.91241e-05	3.20969
RASAL2-AS1	0.232621	0.616369	4.57377	6.38109e-06	9.0208e-05	3.1971
RP11-118M9.3	0.166388	0.259371	4.57289	6.40666e-06	9.04655e-05	3.1933
RP11-626G11.4	0.317261	0.42033	4.57204	6.43137e-06	9.07104e-05	3.18964
RP3-449M8.9	0.199825	0.272848	4.56918	6.51528e-06	9.15899e-05	3.17731
RP11-108K3.1	0.405029	0.540177	4.56916	6.51596e-06	9.15899e-05	3.17721
GFOD1-AS1	-0.106205	0.0872348	-4.56914	6.51642e-06	9.15899e-05	3.17715
RP11-209D14.4	0.339586	0.647017	4.5689	6.52352e-06	9.15899e-05	3.17611
PSORS1C3	0.880113	1.39069	4.56833	6.54057e-06	9.17246e-05	3.17363
AC011747.3	0.184769	0.215231	4.56669	6.58922e-06	9.23016e-05	3.16658
RP11-115C21.2	0.374727	1.28115	4.56607	6.60776e-06	9.2456e-05	3.16391
RP11-4C20.3	0.318204	0.533309	4.56486	6.64413e-06	9.28128e-05	3.15869
RP1-86D1.5	0.169293	0.203336	4.56472	6.64835e-06	9.28128e-05	3.15809
AC004067.5	0.265127	0.689172	4.56382	6.67545e-06	9.30105e-05	3.15422
LINC01138	0.364404	1.06189	4.56375	6.67764e-06	9.30105e-05	3.15391
RP11-1008C21.1	0.178402	0.20621	4.56314	6.6962e-06	9.31635e-05	3.15127
AP001372.2	0.50764	1.93938	4.5614	6.74913e-06	9.37939e-05	3.14379
RP11-363L24.3	0.102542	0.121491	4.5602	6.78578e-06	9.41968e-05	3.13864
RP11-365N19.2	0.275411	0.674631	4.55896	6.8241e-06	9.46219e-05	3.13329
RP11-685N10.1	0.451565	0.698362	4.55863	6.83444e-06	9.46585e-05	3.13185
CTD-2373N4.5	0.233762	0.340023	4.5565	6.90057e-06	9.5467e-05	3.12269
RP11-429J17.8	0.223799	0.27509	4.55553	6.93087e-06	9.57785e-05	3.11853
WAC-AS1	0.424586	2.61698	4.55249	7.02695e-06	9.69176e-05	3.10544
CTA-305I2.1	0.369526	0.72594	4.55238	7.03044e-06	9.69176e-05	3.10497
RP11-45L9.1	0.117531	0.194075	4.55217	7.03694e-06	9.69176e-05	3.10409
CROCCP2	0.452916	2.0815	4.55136	7.0629e-06	9.70755e-05	3.10059
RP11-546J1.1	0.2665	0.385113	4.55126	7.0659e-06	9.70755e-05	3.10019
AC093702.1	-0.381258	0.241832	-4.55083	7.07982e-06	9.70755e-05	3.09832
RP3-523E19.2	0.322278	0.637539	4.55082	7.07999e-06	9.70755e-05	3.0983
AC009120.6	0.34316	0.923629	4.54965	7.11764e-06	9.74832e-05	3.09325
RP3-325F22.3	0.294468	0.571185	4.54912	7.13466e-06	9.76076e-05	3.09098
RP11-435O5.7	0.322899	0.481761	4.54813	7.16673e-06	9.79373e-05	3.08672
AC009299.2	0.0713738	0.118279	4.54743	7.18944e-06	9.80027e-05	3.08372
RP11-134L10.1	0.274766	0.715693	4.54731	7.19317e-06	9.80027e-05	3.08322
CTC-498J12.3	0.119691	0.232626	4.54724	7.19542e-06	9.80027e-05	3.08293
RP11-66N24.4	0.107944	0.218838	4.54637	7.22394e-06	9.82823e-05	3.07917
AC006378.2	0.228649	0.475522	4.54602	7.2355e-06	9.83308e-05	3.07765
CTB-66B24.1	-0.201557	0.186063	-4.54486	7.27321e-06	9.87342e-05	3.07271
AC010095.5	0.326475	0.611399	4.54399	7.30185e-06	9.90137e-05	3.06897
RP11-3D4.2	0.273677	0.593906	4.54374	7.31024e-06	9.90183e-05	3.06788
NFYC-AS1	0.225091	0.558204	4.54298	7.33518e-06	9.92469e-05	3.06464
RP11-533E19.7	0.182918	0.323573	4.5424	7.35443e-06	9.9398e-05	3.06215
CTD-2349P21.10	0.43471	1.04974	4.542	7.36782e-06	9.94697e-05	3.06042
RP11-67L3.4	0.177512	0.288209	4.53802	7.50134e-06	0.000101152	3.04336
RP11-669E14.6	0.393554	0.848987	4.5378	7.50885e-06	0.000101152	3.04241
RP11-33B1.4	0.38169	1.06751	4.53578	7.57745e-06	0.000101964	3.03376
RP11-304F15.7	0.174018	0.221181	4.53453	7.62031e-06	0.000102429	3.0284
RP11-667M19.10	0.334728	0.587764	4.53415	7.63352e-06	0.000102494	3.02676
RP5-981O7.2	0.182599	0.311773	4.53099	7.74283e-06	0.000103848	3.01325
RP11-84A19.3	0.123311	0.152993	4.52886	7.81744e-06	0.000104735	3.00414
RP11-191N8.2	0.379111	0.41578	4.52751	7.86505e-06	0.000105258	2.99837
RP11-159D12.2	0.49037	1.1043	4.52639	7.90489e-06	0.000105676	2.99357
RP11-96D1.7	0.10951	0.130625	4.52564	7.93144e-06	0.000105916	2.99038
RP11-507K2.3	-0.23066	0.438126	-4.52336	8.0133e-06	0.000106893	2.98063
CTD-2105E13.15	0.283768	0.4123	4.5218	8.06993e-06	0.000107532	2.97394
RP11-166B2.3	0.287393	0.559103	4.51969	8.14682e-06	0.00010833	2.96493
RP11-791G15.2	0.427875	0.955822	4.51957	8.15108e-06	0.00010833	2.96443
CTD-2339L15.3	0.151883	0.180558	4.51943	8.15622e-06	0.00010833	2.96383
MAMDC2-AS1	-0.0724741	0.0793895	-4.51743	8.23003e-06	0.000109192	2.95528
RP3-368A4.6	0.397948	1.06955	4.5162	8.27539e-06	0.000109676	2.95006
RP11-540A21.2	0.190735	0.281964	4.51265	8.4086e-06	0.000111321	2.93489
RP11-96D1.5	0.301293	0.53084	4.51225	8.42343e-06	0.000111398	2.93321
RP11-54O7.17	0.358509	0.620475	4.51157	8.4494e-06	0.000111621	2.93029
TOPORS-AS1	-0.325005	1.20189	-4.51008	8.50595e-06	0.000112248	2.92395
RP11-314N13.3	0.400354	0.863912	4.50873	8.55766e-06	0.000112809	2.9182
RP11-28H5.2	0.205118	0.279859	4.50838	8.57111e-06	0.000112865	2.91671
RP11-164P12.3	0.0751126	0.104726	4.50503	8.70087e-06	0.000114427	2.90244
RP11-20B24.6	0.214606	0.355076	4.50484	8.70831e-06	0.000114427	2.90162
RP11-46D6.1	0.3452	1.05484	4.50427	8.73042e-06	0.000114537	2.89922
RP11-778D9.12	0.286542	0.600255	4.50415	8.7353e-06	0.000114537	2.89869
RP11-46A10.5	0.179957	0.347789	4.50354	8.75924e-06	0.000114728	2.89609
RP11-118E18.4	0.123442	0.178562	4.50117	8.85277e-06	0.00011583	2.886
TRMT2B-AS1	0.288826	0.424935	4.50055	8.87748e-06	0.00011603	2.88335
RP11-74C1.4	0.322944	0.577509	4.5	8.89925e-06	0.000116191	2.88103
RP11-384O8.1	-0.335958	0.279092	-4.49891	8.94266e-06	0.000116634	2.87641
RP3-475N16.1	0.388826	1.2747	4.49865	8.95317e-06	0.000116647	2.87529
AC010761.9	0.171808	0.300367	4.49809	8.97555e-06	0.000116815	2.87292
RP11-80H5.2	0.116846	0.124395	4.49345	9.16385e-06	0.00011914	2.85321
CTC-550B14.7	0.367217	1.18288	4.49116	9.25845e-06	0.000120243	2.84345
RP11-345M22.2	-0.12112	0.155468	-4.48959	9.32346e-06	0.000120959	2.83681
RP11-552F3.10	0.160907	0.385963	4.48442	9.54158e-06	0.000123634	2.81486
CTC-471J1.2	0.37491	1.02285	4.48422	9.54977e-06	0.000123634	2.81404
RP11-415J8.7	0.201959	0.274613	4.48104	9.68671e-06	0.000125269	2.80052
RP11-834C11.6	-0.372758	0.503751	-4.48081	9.69644e-06	0.000125269	2.79957
AC017002.2	0.109779	0.161778	4.47553	9.9277e-06	0.000128122	2.7772
RP11-10L7.1	-0.0994255	0.0818898	-4.47436	9.97943e-06	0.000128655	2.77227
RP11-717D12.1	0.198074	0.363281	4.47372	1.00082e-05	0.00012889	2.76954
KB-318B8.7	0.471818	0.921071	4.47162	1.01022e-05	0.000129956	2.76066
RP11-57H12.5	0.131294	0.230368	4.4714	1.0112e-05	0.000129956	2.75974
RP11-950C14.3	0.18992	0.36718	4.46924	1.02098e-05	0.000131076	2.7506
AP001065.15	0.932696	1.44222	4.4683	1.02525e-05	0.000131487	2.74664
RAP2C-AS1	-0.302428	0.658753	-4.46797	1.02676e-05	0.000131543	2.74525
CTC-203F4.2	-0.161711	0.286466	-4.46727	1.02999e-05	0.000131819	2.74227
RP11-214K3.22	0.330165	0.66882	4.46497	1.04058e-05	0.000133036	2.73256
USP3-AS1	0.182194	0.490389	4.45923	1.06746e-05	0.000136298	2.70835
RP1-111B22.3	0.219445	0.334248	4.45905	1.06831e-05	0.000136298	2.7076
AC007182.6	-0.226746	0.149701	-4.45831	1.07184e-05	0.000136563	2.70447
RP3-402G11.25	0.302992	0.721898	4.45815	1.0726e-05	0.000136563	2.70379
RP11-646I6.6	0.205561	0.386617	4.4567	1.07955e-05	0.000137305	2.69767
HOXC-AS3	0.336968	0.313427	4.45614	1.08224e-05	0.000137505	2.6953
MBNL1-AS1	-0.705425	0.893632	-4.45462	1.08956e-05	0.000138293	2.68891
CTD-2616J11.10	0.330433	0.658591	4.45345	1.09524e-05	0.00013887	2.68398
CTD-2319I12.2	0.258259	0.520106	4.45243	1.10021e-05	0.000139357	2.67968
CTC-338M12.4	0.193143	0.622393	4.45104	1.10701e-05	0.000140073	2.67384
LINC00163	-0.0976561	0.0620466	-4.45061	1.10913e-05	0.000140197	2.67202
CTD-2232E5.2	-0.182649	0.142101	-4.44969	1.11367e-05	0.000140626	2.66815
RP1-71H19.2	0.121469	0.1252	4.44816	1.12127e-05	0.000141441	2.6617
AC002331.1	0.556119	0.77543	4.44774	1.12335e-05	0.000141442	2.65994
RP11-196G11.4	0.39117	1.26887	4.44766	1.12373e-05	0.000141442	2.65961
RP11-575L7.8	0.467495	1.44813	4.44747	1.12473e-05	0.000141442	2.65877
Z69666.2	0.313769	0.535541	4.4449	1.1376e-05	0.000142812	2.64798
RP11-384M15.3	0.200912	0.345504	4.44483	1.13794e-05	0.000142812	2.64769
RP11-547D24.1	0.185577	0.186937	4.44396	1.14234e-05	0.000143087	2.64403
RP1-92O14.3	0.456877	1.10961	4.44394	1.14246e-05	0.000143087	2.64393
HCG23	-0.195594	0.184832	-4.44226	1.151e-05	0.000144009	2.63687
RP11-21B21.4	0.325438	0.602822	4.4416	1.15433e-05	0.00014428	2.63412
RP11-336K24.12	0.152641	0.282281	4.44046	1.16019e-05	0.000144865	2.62932
AC068831.6	0.134087	0.281368	4.43664	1.17998e-05	0.000147187	2.61328
RP11-895M11.3	0.227368	0.372178	4.43635	1.1815e-05	0.000147226	2.61206
RP11-197P3.5	0.469276	0.830312	4.43596	1.18356e-05	0.000147334	2.61041
RP11-173B14.4	0.199655	0.310217	4.43437	1.1919e-05	0.000148222	2.60375
RP11-488C13.6	0.132862	0.20693	4.43371	1.19538e-05	0.000148505	2.60098
RP11-443C10.1	0.179825	0.195128	4.43288	1.19981e-05	0.000148904	2.59747
RP11-795J1.1	-0.0984043	0.0569472	-4.43262	1.20117e-05	0.000148923	2.5964
RP6-114E22.1	0.550548	0.530964	4.43188	1.20509e-05	0.000149259	2.59331
NARF-IT1	0.187058	0.362512	4.43023	1.21393e-05	0.000150203	2.58637
RP11-212I21.2	0.22915	0.273627	4.42994	1.2155e-05	0.000150245	2.58515
RP11-358B23.1	0.173885	0.316049	4.42754	1.22844e-05	0.000151693	2.5751
CTD-3035D6.2	0.435521	0.507406	4.42706	1.23108e-05	0.000151866	2.57307
CTD-3128G10.6	0.330983	0.74598	4.42607	1.23649e-05	0.000152303	2.56891
RP11-21M24.3	0.323438	0.623491	4.42595	1.2371e-05	0.000152303	2.56845
RP11-96D1.3	0.190318	0.298769	4.42517	1.24136e-05	0.000152675	2.56518
PRSS51	0.63941	0.708653	4.42364	1.24978e-05	0.000153557	2.55877
AC005624.2	0.232298	0.368059	4.42138	1.26233e-05	0.000154944	2.5493
CTB-31O20.8	0.149443	0.235893	4.41833	1.27946e-05	0.00015689	2.53652
CTD-2349P21.11	0.183264	0.224063	4.41657	1.2894e-05	0.000157951	2.52918
LINC01135	-0.141767	0.220766	-4.41632	1.29084e-05	0.000157971	2.52812
GIMD1	-0.317723	0.0861541	-4.41514	1.2976e-05	0.00015864	2.52317
ZSCAN16-AS1	-0.412384	1.43036	-4.41417	1.30313e-05	0.000159002	2.51914
RP11-46F15.2	0.22683	0.408423	4.41414	1.30332e-05	0.000159002	2.51899
AC090044.2	-0.261958	0.246349	-4.41394	1.30444e-05	0.000159002	2.51818
RP11-161D15.1	-0.238948	0.154046	-4.41332	1.308e-05	0.000159278	2.5156
RP11-353N14.4	0.547338	0.998796	4.41256	1.31241e-05	0.000159657	2.51241
AC069257.8	0.260396	0.471233	4.41063	1.3236e-05	0.000160741	2.50436
RP13-122B23.8	0.322096	0.607932	4.41058	1.32393e-05	0.000160741	2.50412
RP11-44B19.1	-0.119431	0.0713577	-4.4093	1.3314e-05	0.000161488	2.49879
RP5-867C24.5	0.237803	0.421103	4.40812	1.33835e-05	0.000162171	2.49385
RP13-497K6.1	-0.362964	0.277553	-4.40688	1.34567e-05	0.000162898	2.48868
AC007285.6	0.210186	0.390403	4.40612	1.35016e-05	0.00016328	2.48552
RP5-1050D4.4	0.311992	0.686353	4.40487	1.35762e-05	0.000163874	2.4803
RP11-36B15.1	0.30256	0.598225	4.40467	1.35884e-05	0.000163874	2.47945
RP11-231G3.1	0.313668	0.903759	4.40463	1.35907e-05	0.000163874	2.47929
AC093673.5	0.520387	2.66647	4.40417	1.3618e-05	0.000164043	2.47739
RP11-522B15.3	-0.226268	0.331397	-4.40375	1.36435e-05	0.000164189	2.47561
SDCBP2-AS1	0.303892	0.882275	4.40065	1.38307e-05	0.00016628	2.46269
RP11-423P10.2	0.175562	0.45308	4.39991	1.38757e-05	0.000166657	2.45962
RP13-638C3.2	0.217666	0.437344	4.39945	1.3904e-05	0.000166835	2.45768
L29074.3	0.104028	0.10738	4.39639	1.40922e-05	0.000168928	2.44494
CTB-102L5.7	0.2657	0.485716	4.39563	1.41391e-05	0.000169325	2.44179
KB-1205A7.2	0.216707	0.289332	4.39438	1.42167e-05	0.000170009	2.4366
RP11-634H22.1	0.238706	0.50794	4.39427	1.42239e-05	0.000170009	2.43612
RP11-361H10.3	0.208789	0.313061	4.38885	1.45662e-05	0.00017385	2.41358
RP11-93K22.6	0.283044	0.305257	4.38862	1.45807e-05	0.00017385	2.41264
RP11-543C4.1	-0.101265	0.145782	-4.38852	1.45876e-05	0.00017385	2.41219
RP11-867G23.12	0.203636	0.346414	4.38373	1.48973e-05	0.000177257	2.39229
RP11-150O12.6	0.669652	0.783931	4.38365	1.49023e-05	0.000177257	2.39197
RP3-399L15.3	0.0802482	0.132832	4.38331	1.49245e-05	0.00017735	2.39055
CTD-2132N18.4	0.410303	0.80189	4.38268	1.49658e-05	0.000177421	2.38794
TTC3-AS1	0.122604	0.174094	4.38265	1.49677e-05	0.000177421	2.38782
AC104113.3	0.128162	0.176817	4.38256	1.49738e-05	0.000177421	2.38743
RP11-194N12.2	0.288818	0.515057	4.38028	1.51242e-05	0.000179031	2.37796
RP11-1109F11.3	0.159571	0.315224	4.37761	1.53017e-05	0.000180957	2.36691
RP11-484D2.2	0.158521	0.336004	4.37344	1.55834e-05	0.000184112	2.34962
RP11-422P24.10	0.372824	0.91087	4.37294	1.56176e-05	0.000184338	2.34755
RP3-337O18.9	0.32716	0.882147	4.37215	1.5672e-05	0.000184803	2.34425
LINC00649	0.346657	0.827023	4.37139	1.57238e-05	0.000185212	2.34113
RP4-613B23.1	-0.243759	0.579233	-4.37121	1.57367e-05	0.000185212	2.34035
CTD-2196E14.3	0.167952	0.271358	4.37053	1.57833e-05	0.000185582	2.33755
RP11-261C10.5	0.171619	0.258088	4.36581	1.61126e-05	0.000189273	2.31799
RHOA-IT1	0.348192	0.879282	4.36317	1.62993e-05	0.000191153	2.30707
SERTAD4-AS1	-0.843343	1.6859	-4.3631	1.63038e-05	0.000191153	2.30681
RP11-191L9.4	0.314162	0.295149	4.35942	1.65678e-05	0.000194065	2.2916
RP11-815I9.4	0.214542	0.602421	4.35834	1.66464e-05	0.000194799	2.28712
AP003068.9	0.229312	0.555267	4.35496	1.68933e-05	0.000197501	2.27317
RP11-1275H24.3	0.412659	0.942582	4.35432	1.69403e-05	0.000197862	2.27054
AC005306.3	0.123966	0.212419	4.35361	1.69932e-05	0.000198291	2.26759
RP11-173A16.1	0.202716	0.349211	4.352	1.71131e-05	0.000199335	2.26093
CTD-3032J10.2	0.25813	0.480137	4.35197	1.7115e-05	0.000199335	2.26082
RP11-524F11.1	0.225962	0.437226	4.35167	1.71378e-05	0.000199411	2.25956
EFCAB14-AS1	0.200756	0.38652	4.35097	1.719e-05	0.00019983	2.25668
RP11-775D22.3	0.202455	0.383581	4.3503	1.72403e-05	0.000200225	2.25391
AC068282.3	0.305773	0.649245	4.34859	1.73689e-05	0.000201528	2.24688
ODF2-AS1	0.290444	0.513144	4.34831	1.73899e-05	0.000201582	2.24573
LINC00643	-0.0688584	0.0386559	-4.34677	1.75071e-05	0.00020275	2.23937
RP11-109M17.2	1.2233	1.40464	4.34506	1.76381e-05	0.000204074	2.23231
AC010883.5	0.323133	0.702964	4.34425	1.77e-05	0.000204598	2.229
RP11-380P13.1	-0.201422	0.144335	-4.3439	1.77273e-05	0.000204722	2.22753
CTD-2002H8.2	0.434535	1.21478	4.34247	1.78377e-05	0.000205802	2.22166
KMT2E-AS1	0.484498	2.07088	4.34167	1.79e-05	0.000206329	2.21835
TXNDC12-AS1	0.185423	0.277443	4.34076	1.79709e-05	0.00020688	2.21461
TTTY14	-0.426806	0.414055	-4.34062	1.79815e-05	0.00020688	2.21405
U73166.2	0.183254	0.354442	4.33997	1.80326e-05	0.000207079	2.21137
RP11-713P17.3	-0.111401	0.115423	-4.33973	1.80514e-05	0.000207079	2.21038
RP11-135D11.2	-0.0905649	0.0586194	-4.33939	1.80778e-05	0.000207079	2.209
RP4-639F20.1	-0.619056	1.75102	-4.33935	1.80812e-05	0.000207079	2.20882
RP11-318C24.2	0.201166	0.320616	4.33933	1.8083e-05	0.000207079	2.20872
SPATA3-AS1	0.14585	0.16418	4.33894	1.81132e-05	0.000207232	2.20715
RP11-15I11.3	-0.373006	0.440566	-4.33815	1.81758e-05	0.000207755	2.20388
RP11-804A23.2	0.0781693	0.100002	4.33687	1.8277e-05	0.000208718	2.19862
RP11-192H23.8	0.416473	0.937997	4.33592	1.83529e-05	0.00020939	2.1947
MORF4L2-AS1	0.160284	0.324287	4.33529	1.84032e-05	0.000209769	2.19211
RP11-436I24.1	0.236029	0.4088	4.33392	1.85126e-05	0.00021082	2.1865
RP11-175D17.3	0.189113	0.248697	4.33328	1.85647e-05	0.000211219	2.18384
RP11-158M2.5	0.185234	0.275419	4.33301	1.85865e-05	0.000211272	2.18272
RP11-571M6.17	0.363171	1.10709	4.33255	1.86237e-05	0.000211499	2.18083
RP11-647K16.1	0.245917	0.539772	4.3301	1.88221e-05	0.000213555	2.1708
RP1-156L9.1	-0.0845805	0.07952	-4.32888	1.89227e-05	0.000214446	2.16576
RP11-556E13.1	0.206825	0.31105	4.32872	1.89355e-05	0.000214446	2.16511
CTD-2525I3.5	0.410987	0.744607	4.32846	1.89567e-05	0.000214488	2.16406
RP11-439M11.1	0.128849	0.14003	4.32779	1.90122e-05	0.000214918	2.16129
LL22NC03-N64E9.1	0.111299	0.103227	4.32579	1.91776e-05	0.000216588	2.15309
ZNF674-AS1	0.295088	1.17009	4.32438	1.92955e-05	0.000217721	2.14729
TBL1XR1-AS1	0.112114	0.156415	4.32326	1.93892e-05	0.000218492	2.1427
RP4-604K5.3	0.234646	0.310403	4.32314	1.93994e-05	0.000218492	2.14221
RP11-343L5.2	0.181247	0.409469	4.31856	1.97877e-05	0.000222662	2.12345
CTD-2278I10.4	0.269758	0.572964	4.3178	1.98528e-05	0.000223087	2.12034
RP11-465L10.10	0.163433	0.203423	4.3177	1.98618e-05	0.000223087	2.11991
RP11-314A20.2	0.346174	0.540309	4.31729	1.98972e-05	0.00022325	2.11823
RP11-380G5.2	0.256703	0.476598	4.31711	1.99127e-05	0.00022325	2.11749
RP11-84C13.2	0.181533	0.33826	4.31616	1.99948e-05	0.000223967	2.1136
FAM225A	0.05413	0.0708227	4.31593	2.00146e-05	0.000223986	2.11266
MYB-AS1	0.174229	0.173106	4.31215	2.03444e-05	0.000227469	2.09719
RP11-167P11.2	0.212921	0.398442	4.31085	2.04588e-05	0.00022854	2.09189
AC084219.3	0.154224	0.268558	4.30709	2.07939e-05	0.000232073	2.07651
CTD-2185K10.1	-0.0815826	0.0406102	-4.30653	2.08448e-05	0.00023243	2.0742
ZNF32-AS1	0.216611	0.406808	4.3059	2.09013e-05	0.000232849	2.07164
RP11-69L16.4	0.131591	0.233129	4.30511	2.09729e-05	0.000233435	2.0684
RP11-20I23.6	0.140081	0.216931	4.30436	2.10404e-05	0.000233975	2.06536
AC074366.3	0.0992051	0.115262	4.30389	2.10837e-05	0.000234244	2.06342
RP11-341G23.4	0.275071	0.481817	4.30348	2.11206e-05	0.000234443	2.06176
IGBP1-AS2	0.139376	0.237535	4.30321	2.11451e-05	0.000234502	2.06067
RP11-243J18.2	0.305344	0.421193	4.29975	2.14634e-05	0.000237818	2.04653
RP11-43A14.1	0.212891	0.275864	4.29929	2.15064e-05	0.00023808	2.04464
CTD-2357A8.3	0.336698	0.401863	4.29713	2.17076e-05	0.000240092	2.03583
RP11-448A19.1	0.175276	0.468427	4.29641	2.17747e-05	0.000240617	2.03291
CYP1B1-AS1	-0.118326	0.161908	-4.29524	2.18851e-05	0.000241621	2.02812
RP11-546B15.1	0.147239	0.2563	4.29434	2.197e-05	0.00024224	2.02446
RP11-30O15.1	0.0970758	0.103978	4.29423	2.19807e-05	0.00024224	2.024
RP11-1260E13.3	0.354616	0.569471	4.29336	2.20634e-05	0.000242912	2.02045
AC004471.9	0.187826	0.371143	4.29317	2.20811e-05	0.000242912	2.01969
RP11-424I19.2	0.130648	0.206962	4.29215	2.21782e-05	0.000243762	2.01554
AC005281.2	-0.12023	0.130701	-4.29189	2.22028e-05	0.000243814	2.01449
RP11-275I14.4	0.370732	0.893663	4.29136	2.22535e-05	0.000244153	2.01234
RP11-876N24.4	0.241141	0.622984	4.2885	2.25296e-05	0.000246962	2.00067
MIR143HG	-0.685944	0.75528	-4.28792	2.2586e-05	0.000247359	1.99831
RP11-89K10.1	0.218465	0.375039	4.28703	2.2673e-05	0.000248091	1.99467
LINC00675	-1.18734	2.40061	-4.28632	2.27424e-05	0.00024863	1.99178
RP11-214K3.23	0.257574	0.513025	4.28606	2.27675e-05	0.000248684	1.99073
RP11-999E24.3	-0.315101	0.52025	-4.28264	2.31047e-05	0.000252143	1.97683
RP11-396C23.4	0.233482	0.435213	4.28179	2.31896e-05	0.000252845	1.97336
LINC00299	0.124062	0.153821	4.27753	2.36177e-05	0.000257285	1.95606
CTD-3065B20.2	0.253735	0.445669	4.27486	2.38902e-05	0.000260023	1.94521
BACH1-IT1	0.2787	0.682198	4.27366	2.40138e-05	0.000261137	1.94034
RP11-709D24.6	0.150222	0.260774	4.27319	2.40617e-05	0.000261427	1.93845
RP11-702H23.4	0.200896	0.272258	4.27126	2.42622e-05	0.000263147	1.93061
AC007228.11	-0.145898	0.206702	-4.27125	2.42628e-05	0.000263147	1.93058
RP11-774O3.3	-0.408785	0.931035	-4.26844	2.45568e-05	0.000266101	1.91919
CTA-384D8.31	0.928069	1.15503	4.26761	2.46448e-05	0.00026682	1.91581
AC112721.2	0.210298	0.268826	4.26692	2.47181e-05	0.000267377	1.913
SLC26A4-AS1	-0.108747	0.0901032	-4.2646	2.49645e-05	0.000269605	1.90363
RP11-20B24.5	0.1221	0.185176	4.26457	2.49679e-05	0.000269605	1.9035
GK-AS1	0.38172	0.639116	4.26387	2.50433e-05	0.000270182	1.90065
RP11-537A6.9	0.222436	0.354397	4.26253	2.51874e-05	0.000271498	1.89522
RP11-248J18.2	0.374191	0.915713	4.25811	2.56678e-05	0.000276435	1.87736
RP1-71H24.1	0.171899	0.232414	4.25613	2.5887e-05	0.000278421	1.86933
AC007292.6	0.233827	0.712363	4.25603	2.58975e-05	0.000278421	1.86894
AC093620.5	0.372738	0.824668	4.25441	2.60773e-05	0.000280109	1.8624
RP11-1020A11.1	0.247466	0.435184	4.25388	2.61373e-05	0.000280508	1.86023
RP11-91P24.7	0.231241	0.380288	4.25272	2.62673e-05	0.000281658	1.85554
FOXP1-IT1	0.0957921	0.159891	4.25061	2.65053e-05	0.000283962	1.84702
RP11-99E15.2	0.183335	0.269099	4.24996	2.65785e-05	0.000284462	1.84441
RP11-585P4.5	0.444675	0.93915	4.24979	2.65982e-05	0.000284462	1.84371
AC007773.2	0.262192	0.464396	4.24948	2.6633e-05	0.000284587	1.84247
RP11-76P2.4	0.160868	0.25877	4.24603	2.70289e-05	0.000288567	1.82853
RP11-234K24.3	0.236121	0.352164	4.24545	2.70958e-05	0.000289029	1.82619
RP11-180N14.1	-0.242675	0.292849	-4.24336	2.73379e-05	0.00029136	1.81779
RP11-440D17.4	0.483555	0.936845	4.24103	2.76112e-05	0.000294017	1.80839
RP11-326I11.5	0.206882	0.483513	4.24078	2.76409e-05	0.000294079	1.80737
U47924.29	0.191796	0.267741	4.24021	2.77079e-05	0.000294537	1.80508
TFAP2A-AS1	0.329423	0.538387	4.23986	2.7749e-05	0.000294719	1.80368
RP3-467N11.1	0.329215	0.852365	4.23933	2.7812e-05	0.000295134	1.80154
SEMA3B-AS1	-0.459222	0.942751	-4.2378	2.7994e-05	0.000296809	1.79538
KB-226F1.2	0.227419	0.435225	4.2372	2.80663e-05	0.000297319	1.79294
FTO-IT1	0.158441	0.342087	4.23632	2.81714e-05	0.000298176	1.78941
RP11-575L7.4	0.0692125	0.114306	4.23377	2.84786e-05	0.000301167	1.77916
AC021224.1	0.212656	0.45973	4.23342	2.85212e-05	0.00030136	1.77775
AC114730.11	0.227868	0.422467	4.23022	2.89128e-05	0.000305235	1.76487
RP11-290D2.3	0.471558	0.972629	4.22946	2.90068e-05	0.000305964	1.7618
AC007078.4	0.220313	0.291825	4.22906	2.90559e-05	0.000306219	1.7602
RP5-956O18.2	0.186805	0.320333	4.22862	2.91103e-05	0.00030653	1.75843
RP11-395I14.2	0.269662	0.522423	4.2283	2.91499e-05	0.000306685	1.75715
ITCH-IT1	0.383945	0.688815	4.22743	2.92585e-05	0.000307564	1.75364
AC009133.12	0.436457	1.56608	4.22667	2.93525e-05	0.000308289	1.75061
CTD-3214K23.1	0.38168	0.796102	4.22511	2.95483e-05	0.00031008	1.74433
ASB16-AS1	0.342213	2.11465	4.22477	2.95912e-05	0.000310266	1.74296
RP4-777O23.2	0.266788	0.474094	4.22052	3.01305e-05	0.000315652	1.7259
ALG13-AS1	0.481224	1.08056	4.21633	3.06705e-05	0.000321035	1.70912
RP11-390B4.3	0.0930271	0.128015	4.2161	3.07008e-05	0.000321079	1.70819
RP11-247I13.11	0.174035	0.342012	4.21534	3.07999e-05	0.000321842	1.70514
RP1-257I20.14	0.267525	0.66103	4.21445	3.09166e-05	0.000322787	1.70157
RP11-82O19.1	0.424939	0.942742	4.21414	3.09575e-05	0.00032294	1.70032
RP11-473M20.9	0.513809	0.874144	4.21132	3.13304e-05	0.000326553	1.68902
AP001432.14	0.264977	0.583696	4.21034	3.14604e-05	0.000327577	1.6851
RP11-752G15.8	0.206571	0.347901	4.21018	3.14819e-05	0.000327577	1.68446
RP11-768B22.2	-0.105918	0.116449	-4.20923	3.16093e-05	0.000328588	1.68065
RP11-338L22.2	0.151004	0.211871	4.20901	3.16382e-05	0.000328588	1.67978
RP11-45M22.5	0.136589	0.204362	4.20885	3.16592e-05	0.000328588	1.67916
RP11-13N13.6	0.420544	0.946839	4.20757	3.18314e-05	0.000330096	1.67403
KCNQ1OT1	0.335031	0.494796	4.20715	3.18891e-05	0.000330416	1.67232
JPX	0.340372	2.28309	4.20664	3.19579e-05	0.00033085	1.67029
RP11-348F1.3	-0.213296	0.18142	-4.20562	3.20955e-05	0.000331996	1.66623
RP11-727A23.7	0.0716721	0.11717	4.20364	3.2366e-05	0.000334512	1.65831
RP11-304L19.12	0.0359891	0.0391346	4.2028	3.24819e-05	0.000335428	1.65493
SOS1-IT1	0.259325	0.902138	4.19523	3.35388e-05	0.000346052	1.6247
CASC8	0.473967	0.69979	4.19471	3.36126e-05	0.000346523	1.62263
RP11-638I2.2	0.32342	0.766124	4.19341	3.37976e-05	0.000348138	1.61745
RP11-359D14.2	0.196354	0.311167	4.19309	3.38434e-05	0.000348318	1.61617
RP11-806H10.4	0.233541	0.397404	4.1916	3.40565e-05	0.000350218	1.61024
CTD-2521M24.9	0.530696	1.9187	4.1905	3.4216e-05	0.000351565	1.60583
RP11-413M3.4	0.23099	0.353505	4.19014	3.42671e-05	0.000351795	1.60443
RP11-680G24.5	0.327262	0.746609	4.18933	3.43843e-05	0.000352705	1.6012
AC135050.5	0.132404	0.20301	4.18727	3.46855e-05	0.000355498	1.59297
CTD-2619J13.19	0.104643	0.160334	4.18444	3.51022e-05	0.000359469	1.5817
RP11-14N7.2	-0.313027	0.515395	-4.18165	3.55171e-05	0.000363415	1.57061
RP13-753N3.1	0.233634	0.470056	4.18091	3.56285e-05	0.000364222	1.56765
LINC00882	-0.103205	0.131149	-4.18073	3.56552e-05	0.000364222	1.56694
RP11-151A6.4	0.0839033	0.132945	4.17899	3.5917e-05	0.000366592	1.56004
RP11-1029J19.4	0.349133	0.37766	4.17693	3.6231e-05	0.00036949	1.55183
AC093375.1	0.343731	0.501927	4.1763	3.63266e-05	0.000370158	1.54934
RP11-379F4.6	0.543785	2.00294	4.1756	3.64344e-05	0.000370733	1.54655
PSMD5-AS1	0.410706	1.79347	4.17554	3.64433e-05	0.000370733	1.54632
ASH1L-IT1	0.234411	0.353941	4.17532	3.6477e-05	0.00037077	1.54544
CTC-235G5.3	-0.0743805	0.0380345	-4.17498	3.65287e-05	0.000370988	1.54411
AC114730.3	0.373267	0.393555	4.17393	3.66917e-05	0.000372336	1.5399
AF230666.2	0.110564	0.264996	4.17321	3.6802e-05	0.000373148	1.53707
RP11-309L24.4	0.295721	0.678053	4.17232	3.69404e-05	0.000374242	1.53353
RP11-342D11.2	0.123316	0.210488	4.17152	3.70654e-05	0.0003752	1.53034
RP11-385F7.1	0.56772	1.50908	4.17097	3.71517e-05	0.000375764	1.52815
RP11-403P17.2	0.147374	0.198574	4.17009	3.72892e-05	0.000376845	1.52466
AC004069.2	0.177526	0.332015	4.16819	3.75887e-05	0.00037956	1.51711
UBOX5-AS1	0.159444	0.299544	4.16762	3.76787e-05	0.000379736	1.51486
RP11-357N13.1	0.215629	0.337183	4.1676	3.76809e-05	0.000379736	1.5148
AC005522.7	0.253384	0.352424	4.16749	3.76988e-05	0.000379736	1.51436
RP11-525G13.2	0.165491	0.358941	4.16675	3.78163e-05	0.000380607	1.51142
RP11-345P4.7	0.40035	0.884606	4.16652	3.78522e-05	0.000380658	1.51052
CTB-31O20.2	0.29282	1.0995	4.16513	3.80742e-05	0.000382577	1.50501
TSPEAR-AS1	0.45908	0.630579	4.16402	3.8253e-05	0.000383808	1.50059
RP11-166D19.1	-0.775727	1.34212	-4.16398	3.82591e-05	0.000383808	1.50044
RP11-66B24.4	0.215087	0.523806	4.1629	3.84331e-05	0.00038524	1.49616
RP11-456D7.1	0.281646	0.413947	4.1615	3.8659e-05	0.000387188	1.49063
CTB-193M12.3	0.254291	0.381358	4.15627	3.95177e-05	0.000395466	1.46991
RP11-400N13.3	0.590276	0.696775	4.15582	3.95915e-05	0.000395882	1.46815
AP000692.9	0.303769	0.693633	4.15411	3.98774e-05	0.000398418	1.46136
RP11-981G7.2	0.50741	0.629482	4.1523	4.01804e-05	0.00040093	1.45422
AC005387.3	0.169977	0.309907	4.15222	4.0194e-05	0.00040093	1.4539
CTA-797E19.1	0.174746	0.248483	4.15101	4.03988e-05	0.000402646	1.44911
RP11-481C4.1	0.248536	0.399926	4.14933	4.06835e-05	0.000405155	1.44248
RP11-245G13.2	-0.210326	0.197347	-4.1488	4.07747e-05	0.000405711	1.44037
CTD-2574D22.2	0.248409	0.54301	4.14862	4.08053e-05	0.000405711	1.43966
RP5-890O3.9	0.451998	2.04445	4.14785	4.09362e-05	0.000406647	1.43664
RP11-242C19.2	0.317977	0.582152	4.14764	4.09723e-05	0.000406647	1.43581
RP11-77P6.2	0.136918	0.323746	4.14749	4.09986e-05	0.000406647	1.43521
RP11-650L12.2	0.25232	0.60078	4.14326	4.1731e-05	0.000413454	1.41851
RP11-629O1.2	0.24642	0.429708	4.14314	4.17522e-05	0.000413454	1.41803
CTD-2270F17.1	-0.128821	0.107095	-4.14248	4.18679e-05	0.000414151	1.41542
RP11-308D13.3	-0.155807	0.0889731	-4.14235	4.18899e-05	0.000414151	1.41493
RP11-13N13.5	0.356318	0.668952	4.14122	4.20888e-05	0.000415784	1.41046
AC068491.2	0.11234	0.113435	4.14061	4.21955e-05	0.000416503	1.40807
ENTPD1-AS1	0.107176	0.332021	4.1393	4.24275e-05	0.000418457	1.4029
RP11-7O11.3	0.3013	0.774852	4.13899	4.24828e-05	0.000418464	1.40168
RP11-44N11.1	0.245435	0.451182	4.13891	4.24962e-05	0.000418464	1.40138
RP11-42I10.1	0.167141	0.278462	4.13679	4.2875e-05	0.000421856	1.39301
AC020594.5	0.21473	0.378525	4.13602	4.30136e-05	0.000422881	1.38997
RP11-376O6.2	0.0799758	0.0906291	4.1357	4.30718e-05	0.000423115	1.38869
RP11-166B2.8	0.268513	0.569548	4.1354	4.31255e-05	0.000423304	1.38752
RP11-91P24.5	0.263658	0.446194	4.13476	4.32402e-05	0.000424092	1.38501
RP1-266L20.9	0.203725	0.487954	4.13392	4.3392e-05	0.000425242	1.38171
LL22NC03-2H8.4	0.526701	1.50361	4.13337	4.3493e-05	0.000425892	1.37952
RP11-111M22.5	0.0999617	0.121295	4.13265	4.36237e-05	0.000426832	1.37669
AC016722.4	0.148075	0.327266	4.13221	4.37029e-05	0.000427267	1.37498
CTB-92J24.3	-0.075029	0.0677517	-4.13062	4.39938e-05	0.00042964	1.36873
RP11-131L23.2	0.261058	0.44545	4.1305	4.40155e-05	0.00042964	1.36826
AC092687.5	0.108542	0.172224	4.12646	4.47644e-05	0.000436604	1.35236
RP3-508I15.10	0.237927	0.481861	4.12594	4.48618e-05	0.000437207	1.35031
MIR181A2HG	0.343476	0.594026	4.12277	4.54582e-05	0.000442669	1.33786
ADPGK-AS1	0.100459	0.194714	4.12203	4.55983e-05	0.000443681	1.33496
PRAC2	0.553972	0.698703	4.12163	4.5675e-05	0.000443881	1.33338
RP11-848P1.3	0.466209	1.43961	4.12149	4.57008e-05	0.000443881	1.33284
RP11-380O24.1	0.101178	0.159757	4.12135	4.57271e-05	0.000443881	1.3323
RP5-1126H10.2	0.0968062	0.24137	4.11748	4.64705e-05	0.000450742	1.3171
RP11-10O17.3	0.227637	0.447969	4.11666	4.66303e-05	0.000451935	1.31387
RP13-225O21.2	0.314361	0.684558	4.11634	4.6692e-05	0.000452177	1.31262
RP11-517B11.7	0.219148	0.831163	4.116	4.67586e-05	0.000452466	1.31128
RP11-701H24.3	-0.4037	0.518673	-4.11527	4.69e-05	0.000453307	1.30843
RP11-151N17.1	0.22752	0.501371	4.11517	4.69192e-05	0.000453307	1.30805
CDC42-IT1	0.257092	0.477593	4.1137	4.72067e-05	0.000455726	1.30229
CTB-58E17.3	0.26402	0.703805	4.11311	4.73231e-05	0.000456491	1.29997
RP11-16C1.2	0.141187	0.212825	4.11208	4.7527e-05	0.0004581	1.29592
AC090587.4	-0.236793	0.534213	-4.11131	4.76792e-05	0.000459206	1.29291
RP3-404F18.5	0.465799	0.962284	4.10942	4.80545e-05	0.000461956	1.28552
CTD-2349P21.6	0.27511	0.484235	4.10939	4.80606e-05	0.000461956	1.2854
AC004893.11	0.290686	0.865467	4.10899	4.81402e-05	0.000461956	1.28384
RP11-557J10.4	0.0909588	0.123965	4.10887	4.81643e-05	0.000461956	1.28337
RP11-134O21.1	-0.0976387	0.111034	-4.10882	4.81748e-05	0.000461956	1.28316
RP11-68I3.11	0.157814	0.257183	4.10874	4.81901e-05	0.000461956	1.28286
RP1-90G24.6	0.412966	0.459371	4.10838	4.82623e-05	0.000462288	1.28145
RP11-473C18.3	0.111363	0.170964	4.10799	4.83415e-05	0.000462686	1.27991
OSTN-AS1	-0.286818	0.285099	-4.10733	4.84735e-05	0.00046359	1.27734
RP1-199J3.7	0.127272	0.299552	4.10683	4.85745e-05	0.000464194	1.27538
RP11-299G20.2	0.201645	0.4426	4.10484	4.89774e-05	0.000467681	1.26759
RSF1-IT1	0.10614	0.165959	4.10272	4.94112e-05	0.000471457	1.25929
RP11-16O9.2	0.186526	0.227406	4.1023	4.9497e-05	0.00047191	1.25765
CTB-174O21.2	0.136787	0.24707	4.0989	5.02004e-05	0.000478246	1.24436
RP11-176D17.3	0.132778	0.198079	4.09849	5.02858e-05	0.000478688	1.24276
LLNLR-246C6.1	0.290936	0.628636	4.09776	5.04378e-05	0.000479764	1.23991
RP11-872D17.4	0.209465	0.457374	4.09731	5.05309e-05	0.000480278	1.23818
CTD-2384B11.2	0.108159	0.147448	4.09592	5.08241e-05	0.000482692	1.23273
CCNT2-AS1	-0.216426	0.710344	-4.09417	5.11931e-05	0.000485821	1.22591
ZNF32-AS2	0.268083	0.677957	4.09393	5.12443e-05	0.000485932	1.22497
AC091729.9	0.410706	1.43244	4.09286	5.14723e-05	0.000487718	1.22079
CTD-2587H19.3	0.31269	0.5499	4.09081	5.19115e-05	0.0004914	1.21279
RP11-554A11.5	-0.499798	0.576851	-4.09067	5.19408e-05	0.0004914	1.21226
RP11-739N20.2	0.581563	2.25812	4.08954	5.21847e-05	0.000493328	1.20784
CTD-2288O8.1	0.332001	0.404509	4.08745	5.26381e-05	0.000496948	1.1997
PLCXD2-AS1	0.0912246	0.122721	4.0874	5.26485e-05	0.000496948	1.19951
RP11-737O24.5	0.26387	0.529325	4.08535	5.30978e-05	0.000500805	1.19151
AC006273.4	0.203744	0.244943	4.08479	5.32191e-05	0.000501497	1.18936
RP11-665C14.2	-0.0519031	0.0135365	-4.08464	5.32527e-05	0.000501497	1.18876
LINC00598	0.0817341	0.126282	4.08375	5.34496e-05	0.000502766	1.18529
RP11-344N10.5	0.172118	0.316801	4.08366	5.34692e-05	0.000502766	1.18494
RP11-13J8.1	0.261499	0.38773	4.08276	5.36691e-05	0.00050426	1.18143
LINC00969	0.379786	1.1852	4.08207	5.38213e-05	0.000505304	1.17876
DIP2A-IT1	0.266673	0.542594	4.08026	5.42266e-05	0.000508477	1.1717
RP11-145A3.1	0.156566	0.182357	4.08019	5.42419e-05	0.000508477	1.17143
MED4-AS1	0.156666	0.448619	4.07757	5.48308e-05	0.000513539	1.16126
RP11-707M3.3	0.36158	0.998792	4.07742	5.48655e-05	0.000513539	1.16067
ZBTB40-IT1	0.274846	0.531946	4.07711	5.49367e-05	0.000513815	1.15945
RP11-337C18.9	0.265958	0.751675	4.07552	5.52963e-05	0.000516786	1.1533
RNASEH2B-AS1	0.11024	0.184246	4.07463	5.55009e-05	0.000518303	1.14983
RP11-17J14.2	0.183215	0.335795	4.0733	5.58051e-05	0.000520749	1.14468
AC091153.4	0.174043	0.256611	4.07275	5.5934e-05	0.000521556	1.14251
XXbac-BPG13B8.10	-0.144703	0.146452	-4.07235	5.60252e-05	0.000522011	1.14097
RP11-1148O4.2	0.146179	0.225256	4.07192	5.61239e-05	0.000522424	1.13932
CTD-2616J11.3	0.244835	0.333184	4.07179	5.61545e-05	0.000522424	1.1388
VTRNA2-1	-0.183001	0.182545	-4.0695	5.66882e-05	0.00052699	1.1299
RP1-50J22.4	0.245786	0.486757	4.06811	5.70141e-05	0.000529619	1.1245
RP11-434C1.2	-0.107999	0.0546509	-4.06687	5.73063e-05	0.000531932	1.11969
RP11-54O7.11	0.122731	0.163367	4.06616	5.74722e-05	0.00053307	1.11697
RP11-815M8.1	0.245234	0.264238	4.06583	5.75524e-05	0.000533411	1.11566
RP11-426A6.5	0.101968	0.24228	4.06479	5.77979e-05	0.000535284	1.11165
AJ006998.2	0.137983	0.16817	4.06386	5.8019e-05	0.000536927	1.10806
POT1-AS1	0.0913117	0.142326	4.06356	5.80914e-05	0.000537193	1.10688
CTD-2288F12.1	0.34797	0.831597	4.06318	5.81817e-05	0.000537623	1.10542
RP11-624L4.1	0.246357	0.341574	4.05968	5.9028e-05	0.000545034	1.09183
RP11-417E7.2	0.421518	0.423466	4.05823	5.93793e-05	0.000547867	1.08624
AC004158.3	0.0598791	0.0773539	4.0569	5.97053e-05	0.000550462	1.08109
RP3-405J10.4	0.408904	0.784247	4.05207	6.09037e-05	0.000561089	1.06239
CTB-50L17.5	0.13202	0.176852	4.05183	6.09616e-05	0.000561203	1.06149
BHLHE40-AS1	0.210442	0.563766	4.05068	6.1252e-05	0.000563454	1.05702
TMLHE-AS1	0.0336215	0.0479057	4.05019	6.13756e-05	0.000564169	1.05513
RP5-858B6.3	0.160357	0.22406	4.04998	6.14286e-05	0.000564235	1.05431
RP3-395M20.7	0.189912	0.274051	4.04552	6.25613e-05	0.00057421	1.03712
RP11-441F2.5	-0.189293	0.158397	-4.04511	6.26678e-05	0.000574758	1.03552
THAP7-AS1	-0.2233	0.585793	-4.04289	6.32412e-05	0.000579585	1.02695
LINC00870	0.117445	0.150067	4.04149	6.36032e-05	0.000582469	1.02158
RP11-774O3.2	-0.0180249	0.00523847	-4.04067	6.38183e-05	0.000584004	1.01841
RP1-159A19.4	-0.355194	0.564886	-4.03707	6.47679e-05	0.000592253	1.00451
RP11-867G23.13	0.158549	0.25092	4.03645	6.49313e-05	0.000593307	1.00214
CTA-292E10.8	0.189167	0.42088	4.03449	6.54537e-05	0.000597635	0.994604
RP11-540O11.1	0.161495	0.348005	4.03329	6.57775e-05	0.000600147	0.989961
LINC01050	0.259065	0.240309	4.03209	6.61e-05	0.000602642	0.985361
RP11-875O11.2	0.0445569	0.0561054	4.03142	6.62806e-05	0.00060384	0.982796
RP11-855A2.3	0.35427	0.789103	4.03104	6.63845e-05	0.00060434	0.981322
LGALS8-AS1	0.0905329	0.129452	4.02952	6.6799e-05	0.000607663	0.975468
CTD-2199O4.6	0.268897	0.421123	4.02906	6.69255e-05	0.000608364	0.973688
RP3-402G11.27	0.320368	0.914832	4.02805	6.71999e-05	0.000610407	0.96984
SEC62-AS1	0.242226	0.474282	4.02572	6.7843e-05	0.000615794	0.960883
RP11-977B10.2	0.122278	0.217871	4.0228	6.86578e-05	0.00062273	0.949656
RP3-518E13.2	-0.0446131	0.024012	-4.02105	6.91507e-05	0.000626739	0.942929
RP1-272L16.1	-0.17451	0.0702106	-4.02064	6.92672e-05	0.000626989	0.941346
CSNK1G2-AS1	0.0973343	0.161931	4.02059	6.92802e-05	0.000626989	0.941169
RP11-264E20.2	0.0650107	0.07288	4.01912	6.96965e-05	0.000630292	0.935536
RP5-855D21.1	0.326499	0.773584	4.0184	6.99013e-05	0.000631633	0.932778
DLGAP1-AS1	0.480252	2.00771	4.01824	6.99475e-05	0.000631633	0.932156
RP11-35J10.5	-0.00920014	0.00137019	-4.01717	7.0253e-05	0.000633916	0.928059
RP1-137D17.1	0.120419	0.13867	4.017	7.03034e-05	0.000633916	0.927384
AC069513.4	0.134322	0.20042	4.01588	7.06228e-05	0.00063633	0.923122
CTC-563A5.2	0.0944591	0.135611	4.01399	7.11705e-05	0.000640795	0.915859
RP11-288I21.1	0.194092	0.557067	4.00845	7.27956e-05	0.000654948	0.894634
RP5-1074L1.1	0.0862297	0.221541	4.00758	7.30521e-05	0.000656774	0.891328
RP11-723O4.2	0.179806	0.368466	4.00658	7.33517e-05	0.000658986	0.887481
RP11-728K20.2	0.0521875	0.0762456	4.00457	7.39526e-05	0.0006639	0.879812
RP1-68D18.4	0.522318	0.856429	4.00196	7.47415e-05	0.000670493	0.869837
LINC00677	0.11111	0.13918	4.00045	7.52008e-05	0.000674122	0.864079
RP11-161I6.2	0.197976	0.196637	3.99931	7.55525e-05	0.000676442	0.859695
RP5-1047A19.4	0.123334	0.156395	3.99925	7.55697e-05	0.000676442	0.859481
CTD-2013N24.2	0.142687	0.46705	3.99851	7.57965e-05	0.000677979	0.856664
RP11-146F11.5	0.190266	0.3698	3.99814	7.59105e-05	0.000678505	0.855252
CTD-2011F17.2	0.245636	0.464143	3.99771	7.60431e-05	0.000679197	0.853611
AC005740.5	0.164767	0.267923	3.99695	7.62793e-05	0.00068052	0.850697
CTB-134F13.1	0.125523	0.213338	3.99688	7.63019e-05	0.00068052	0.850419
XXyac-YX65C7_A.2	0.275575	0.826998	3.99634	7.6469e-05	0.000681516	0.848362
RP11-96C23.9	0.192641	0.301087	3.99561	7.66939e-05	0.000683026	0.845602
PLCH1-AS2	0.0972922	0.0962276	3.99219	7.77679e-05	0.000692089	0.832534
RP11-190C22.8	0.135842	0.172086	3.99184	7.78771e-05	0.00069256	0.831216
XX-C2158C6.3	-0.100813	0.0595885	-3.99151	7.79827e-05	0.000692998	0.829943
RP11-68I3.4	0.239146	0.618754	3.98839	7.89739e-05	0.00070127	0.818075
RP11-293P20.2	0.334381	0.425089	3.98823	7.90275e-05	0.00070127	0.817437
RP4-742J24.2	0.18473	0.352589	3.98706	7.94006e-05	0.000703911	0.813012
RP11-278L15.2	0.139396	0.174057	3.98694	7.94397e-05	0.000703911	0.81255
RP1-35C21.1	-0.146631	0.147777	-3.98575	7.98229e-05	0.000706517	0.808028
RP11-174G6.1	0.319583	0.580653	3.98568	7.98487e-05	0.000706517	0.807725
RP3-355L5.5	0.247555	0.482342	3.98457	8.02085e-05	0.000709191	0.8035
AC006272.2	0.12564	0.177337	3.98336	8.06025e-05	0.000712163	0.798897
RP11-1348G14.5	0.219661	0.454695	3.98263	8.08407e-05	0.000713754	0.796125
RP13-216E22.5	0.230801	0.389248	3.98224	8.09662e-05	0.00071435	0.794667
AC008440.10	0.51393	0.630984	3.97974	8.17922e-05	0.00072112	0.785132
RP11-463D19.1	0.209368	0.322514	3.97848	8.22105e-05	0.000724289	0.78034
CTD-2184D3.5	0.271565	0.638005	3.97734	8.25886e-05	0.000727099	0.77603
MIS18A-AS1	0.162214	0.268892	3.97612	8.29962e-05	0.000730165	0.771405
NADK2-AS1	0.240371	0.507104	3.97556	8.31868e-05	0.000731319	0.769251
RP11-558A11.2	-0.0940618	0.0952788	-3.97503	8.33624e-05	0.000732016	0.767271
CALML3-AS1	-0.297808	0.1434	-3.97497	8.33852e-05	0.000732016	0.767013
RP11-354E23.5	0.271971	0.35148	3.97337	8.39247e-05	0.000736227	0.760956
RP11-17G12.2	0.233779	0.477694	3.9729	8.40854e-05	0.000737111	0.759159
RP11-121A14.2	0.323558	0.837571	3.97238	8.42612e-05	0.000738126	0.757198
RP11-462G2.2	0.128155	0.192796	3.97051	8.49003e-05	0.000743195	0.750101
RP11-745L13.2	-0.0935271	0.0738869	-3.9698	8.5146e-05	0.000744816	0.747387
RP13-726E6.1	0.272036	0.346838	3.96934	8.5302e-05	0.00074565	0.745668
AC006460.2	0.147025	0.216507	3.96904	8.54077e-05	0.000746043	0.744505
RP11-441O15.3	0.185634	0.455825	3.96858	8.55659e-05	0.000746564	0.742767
RP11-138H8.6	-0.109448	0.102	-3.96851	8.55887e-05	0.000746564	0.742517
AC092171.2	0.221214	0.508539	3.96808	8.57366e-05	0.000747324	0.740895
CTB-181H17.1	0.217212	0.425024	3.96732	8.60024e-05	0.00074911	0.737989
RP11-264E20.1	0.0547663	0.0651025	3.96681	8.61787e-05	0.000750114	0.736065
RP11-6N17.3	-0.327978	1.01801	-3.96358	8.73076e-05	0.000759403	0.723844
KRTAP5-AS1	0.313	0.634913	3.96285	8.75649e-05	0.000761103	0.72108
JAZF1-AS1	-0.0475803	0.0510391	-3.96177	8.79473e-05	0.000763887	0.716989
AP001058.3	-0.102584	0.077606	-3.96136	8.80928e-05	0.000764212	0.715437
RP11-544I20.2	0.0896593	0.12579	3.96132	8.8109e-05	0.000764212	0.715265
CTC-453G23.8	0.100094	0.162138	3.95975	8.86665e-05	0.000768505	0.709342
AP001412.1	0.129602	0.269715	3.95858	8.90878e-05	0.000771613	0.704892
RP11-30L15.6	0.186745	0.339733	3.95784	8.93525e-05	0.000773362	0.702105
NPPA-AS1	0.267566	0.494564	3.95763	8.94282e-05	0.000773472	0.70131
RP11-83A24.2	0.213146	0.771834	3.95719	8.95876e-05	0.000774307	0.699638
RP11-554J4.1	0.267442	0.844208	3.95644	8.98558e-05	0.000776079	0.696832
RP11-285G1.14	0.147736	0.265985	3.95618	8.99507e-05	0.000776354	0.695841
RP11-456K23.1	-0.263539	0.476906	-3.95446	9.05763e-05	0.000780977	0.689334
AC093690.1	0.152577	0.317903	3.95436	9.06134e-05	0.000780977	0.68895
RP1-168P16.2	0.222834	0.418496	3.95403	9.07354e-05	0.000781481	0.687686
RP11-413B19.2	-0.0509532	0.0300728	-3.95179	9.15559e-05	0.000787996	0.679236
RP11-613F22.8	0.160094	0.274195	3.95006	9.21943e-05	0.000792935	0.672713
LINC01125	0.171775	0.331561	3.94953	9.23917e-05	0.000794078	0.670705
RP11-35P15.1	-0.296146	0.192823	-3.94922	9.25066e-05	0.00079451	0.669539
RP1-30M3.6	0.266925	0.866844	3.94876	9.26771e-05	0.000795419	0.66781
CTD-2201E18.3	0.360633	1.18487	3.94777	9.30466e-05	0.000798034	0.664075
AF127577.8	0.371743	0.356426	3.9451	9.40529e-05	0.00080592	0.653978
LINC00685	0.200869	0.442019	3.94498	9.40972e-05	0.00080592	0.653536
RP11-14D22.1	0.10089	0.130564	3.94436	9.43292e-05	0.000807345	0.651225
RP11-708J19.1	0.179346	0.518984	3.94342	9.46877e-05	0.000809849	0.647665
RP11-73M18.10	0.272428	1.13831	3.94282	9.49169e-05	0.000811246	0.645396
RP4-655J12.4	0.117176	0.139582	3.94123	9.55228e-05	0.000815711	0.639424
RP11-493E12.2	0.306108	0.742891	3.94111	9.55719e-05	0.000815711	0.638942
RP11-400F19.18	0.237568	0.614906	3.94085	9.56704e-05	0.000815985	0.637975
RP11-356B19.11	0.286501	0.68382	3.93997	9.60101e-05	0.000818049	0.634648
RP11-454K7.1	0.0835453	0.121696	3.9395	9.6188e-05	0.000818049	0.632911
EHMT2-AS1	0.163865	0.28856	3.93939	9.62335e-05	0.000818049	0.632468
RP1-317E23.3	-0.106697	0.348709	-3.93922	9.62978e-05	0.000818049	0.631841
RP11-120K18.2	0.117038	0.11649	3.93917	9.63184e-05	0.000818049	0.63164
CTD-2286N8.2	0.176532	0.456268	3.93915	9.63264e-05	0.000818049	0.631562
SLC16A1-AS1	0.234527	0.619971	3.93901	9.6378e-05	0.000818049	0.631059
LINC00551	-0.0662247	0.0342241	-3.93803	9.67585e-05	0.000820713	0.627361
AC011288.2	0.408907	0.409536	3.93664	9.72992e-05	0.00082473	0.622132
RP11-196H14.4	0.158717	0.192842	3.93519	9.78684e-05	0.000828983	0.616659
RP4-568F9.3	0.124447	0.134341	3.93448	9.81461e-05	0.000830763	0.614
AC004840.8	0.0821267	0.088847	3.93406	9.83105e-05	0.000831582	0.61243
ST3GAL6-AS1	-0.179591	0.318841	-3.93264	9.88738e-05	0.000835773	0.607068
CTC-344H19.4	0.118139	0.148526	3.93221	9.90446e-05	0.000836532	0.605449
RP11-383I23.2	0.0597118	0.0803851	3.93207	9.90996e-05	0.000836532	0.604928
RP11-88H12.2	0.178585	0.349962	3.928	0.000100728	0.00084953	0.58964
BACH1-AS1	0.116331	0.233949	3.92787	0.000100778	0.00084953	0.589174
RP11-146E13.4	0.173808	0.177208	3.92769	0.000100854	0.000849588	0.588468
RP11-135A1.2	0.458226	0.700519	3.92728	0.000101018	0.000850394	0.586935
RP11-1336O20.2	-0.0552768	0.0681767	-3.92585	0.000101597	0.000854679	0.581579
LINC00880	0.0628264	0.103555	3.92453	0.000102134	0.000857974	0.576633
RP11-367J11.3	-0.0758236	0.120248	-3.92445	0.000102168	0.000857974	0.576321
CTD-2334D19.1	0.173689	0.337125	3.92438	0.000102198	0.000857974	0.576046
RP11-379F4.8	0.190752	0.310035	3.92412	0.000102303	0.000858271	0.575081
NCBP2-AS2	0.398358	4.29235	3.92332	0.000102632	0.000860446	0.572067
RP11-2N1.2	-0.0831599	0.0577753	-3.92276	0.00010286	0.000861769	0.569987
CTD-2349P21.5	0.301159	0.55841	3.92079	0.000103673	0.000867741	0.562607
RP1-16A9.1	0.0655071	0.0721985	3.92069	0.000103714	0.000867741	0.562231
AC079922.3	0.179509	0.560092	3.91962	0.000104162	0.000870897	0.558189
MEIS1-AS3	-0.177378	0.183576	-3.91928	0.000104302	0.000871475	0.556929
CTC-137K3.1	0.0706698	0.0860879	3.91864	0.000104568	0.000873107	0.554536
RP5-894A10.6	0.412227	1.66338	3.91792	0.000104868	0.000875017	0.551851
CTA-268H5.12	0.208095	0.383383	3.91688	0.000105305	0.000876932	0.547955
RP11-421E14.2	0.231876	0.48478	3.91687	0.000105311	0.000876932	0.547903
CTD-2609K8.3	0.163416	0.25515	3.91687	0.000105312	0.000876932	0.547893
RP3-322G13.7	0.0734196	0.120696	3.91361	0.000106689	0.0008878	0.535706
KB-1732A1.1	0.395882	0.812163	3.91017	0.000108165	0.000899478	0.522817
RP11-15L13.4	0.245243	0.636447	3.90945	0.000108477	0.000901462	0.520117
RSF1-IT2	0.150972	0.2651	3.90808	0.000109069	0.000905766	0.515017
AC009404.2	0.203004	0.556834	3.9069	0.000109584	0.000908867	0.510599
RP11-367H1.1	0.222291	0.379	3.90689	0.00010959	0.000908867	0.510547
RP11-370A5.2	0.316269	0.335064	3.90419	0.000110772	0.000917349	0.500487
RP11-169E6.1	0.162023	0.291369	3.90414	0.000110797	0.000917349	0.500276
RP4-798A10.7	0.246934	0.320743	3.90405	0.000110837	0.000917349	0.499942
RP11-353N14.2	0.273347	0.34028	3.90352	0.000111069	0.000918652	0.49798
AC004691.5	0.108785	0.167681	3.90289	0.000111348	0.000920339	0.49563
RP3-428L16.1	-0.123027	0.0854227	-3.89833	0.000113388	0.000936572	0.478608
SBF2-AS1	0.287447	1.05215	3.89485	0.000114969	0.000948994	0.465627
RP11-354M1.2	0.124671	0.195389	3.89403	0.000115346	0.000951466	0.46256
RP11-514P8.2	0.185886	0.363666	3.89269	0.000115959	0.000955886	0.457587
ZNF337-AS1	0.255563	0.656854	3.89223	0.000116174	0.000956682	0.455855
RP13-890H12.2	0.276285	0.400484	3.89214	0.000116211	0.000956682	0.455551
RP5-823G15.5	0.510044	0.599947	3.8897	0.000117344	0.00096536	0.44646
RP11-775D22.2	-0.168564	0.225096	-3.88841	0.000117949	0.000969193	0.441642
RP11-594N15.3	-0.0695777	0.077029	-3.88837	0.000117967	0.000969193	0.441493
AC104088.1	0.394836	0.620977	3.88754	0.000118356	0.000971734	0.438413
RP11-331F9.3	0.154639	0.216208	3.88665	0.000118775	0.000974522	0.435103
RP11-573N10.1	0.11595	0.162037	3.88566	0.000119242	0.000977708	0.431419
RP11-316O14.1	-0.162351	0.308029	-3.88494	0.000119585	0.000979862	0.428732
RP11-174O3.3	0.142651	0.148416	3.88429	0.000119893	0.000981732	0.426321
RP11-596D21.1	0.540453	0.710293	3.88325	0.000120386	0.000984516	0.422473
RP11-386G11.10	0.122291	0.19099	3.88324	0.000120393	0.000984516	0.42242
FOXN3-AS1	-0.335741	1.35055	-3.88238	0.000120801	0.0009872	0.419246
AC003104.1	0.128462	0.232998	3.88123	0.000121353	0.000991051	0.414976
CTD-2340D6.1	0.115694	0.141737	3.88104	0.000121445	0.00099114	0.414269
IDI2-AS1	0.115029	0.212924	3.88019	0.000121854	0.000993822	0.411116
CTC-529L17.2	-0.0539859	0.0358818	-3.87916	0.000122353	0.000997227	0.407289
RP11-65J21.3	-0.344029	0.626095	-3.87805	0.000122892	0.00100096	0.403166
RP11-640A1.3	0.214561	0.271833	3.87702	0.000123396	0.0010044	0.399333
RP11-384K6.6	0.396163	1.64969	3.87622	0.000123788	0.00100589	0.39636
RP11-867G2.5	0.23043	0.222704	3.87621	0.000123791	0.00100589	0.396342
CASC15	0.205001	0.347781	3.87614	0.000123825	0.00100589	0.396084
RP11-554A11.4	-0.565639	0.743103	-3.87594	0.000123927	0.00100606	0.395313
RP11-65L3.2	0.13865	0.242173	3.87191	0.000125919	0.00102123	0.380369
CTC-268N12.3	0.229197	0.316413	3.87182	0.000125962	0.00102123	0.380051
RP11-295G20.2	0.565784	2.62886	3.87133	0.000126205	0.00102253	0.378244
STARD4-AS1	0.173821	0.408219	3.87107	0.000126338	0.00102293	0.377256
RP1-86C11.7	0.487391	0.835367	3.87016	0.000126792	0.00102593	0.373898
RP11-806L2.2	0.0714671	0.0959467	3.86966	0.000127042	0.00102728	0.372052
RP11-332K15.1	0.221704	0.208942	3.86675	0.000128511	0.00103848	0.361281
RP11-418I22.2	-0.0773696	0.0486787	-3.86454	0.000129639	0.0010469	0.353097
CTD-2616J11.14	0.116503	0.139473	3.86417	0.000129829	0.00104736	0.35173
RP11-158M2.4	0.174093	0.332708	3.8641	0.000129866	0.00104736	0.351462
RP11-58K22.4	0.274193	0.542247	3.86285	0.000130509	0.00105185	0.346836
CTD-2026D20.2	0.216595	0.483092	3.86254	0.000130665	0.00105232	0.345711
RP11-701P16.5	0.341447	0.486107	3.8624	0.000130738	0.00105232	0.345189
RP11-390P2.4	0.257356	0.892186	3.8617	0.0001311	0.00105454	0.342603
RP11-1379J22.5	0.158893	0.438566	3.86099	0.000131469	0.00105682	0.339972
RP11-485G7.5	0.199544	0.340896	3.86003	0.00013197	0.00106015	0.336411
RP11-492I21.1	0.227926	0.571578	3.85927	0.000132363	0.00106262	0.333621
AC006160.5	0.171673	0.302053	3.85865	0.000132691	0.00106394	0.331302
RP11-17G12.3	0.114431	0.175878	3.85863	0.0001327	0.00106394	0.331239
CTD-3193O13.8	-0.0903714	0.0750077	-3.85664	0.000133744	0.00107161	0.323901
EDRF1-AS1	0.0993625	0.206054	3.8536	0.000135358	0.00108352	0.31267
RP11-243A14.1	-0.0878193	0.0675507	-3.85351	0.000135407	0.00108352	0.312331
RP11-727F15.13	0.260408	0.554603	3.8533	0.000135516	0.00108368	0.31158
RP11-1246C19.1	0.282128	0.735179	3.85282	0.000135772	0.00108503	0.309807
CTD-2015H6.3	0.412189	2.02694	3.85195	0.00013624	0.00108806	0.306589
RP11-33O4.1	0.372924	1.8946	3.85149	0.000136487	0.00108932	0.304895
LA16c-312E8.2	0.139404	0.168066	3.85061	0.000136962	0.00109241	0.301643
RP1-90G24.11	0.248193	0.307518	3.84953	0.000137545	0.00109635	0.297664
AC093110.3	0.466882	1.28563	3.84925	0.000137695	0.00109659	0.296645
KB-1440D3.13	0.180314	0.247717	3.84914	0.000137754	0.00109659	0.296241
SENCR	-0.234056	0.613216	-3.84759	0.0001386	0.00110261	0.290509
MIR205HG	-0.607536	0.229074	-3.84705	0.000138892	0.00110423	0.288536
CDKN2B-AS1	-0.31527	0.333858	-3.84083	0.000142334	0.0011306	0.265625
LARS2-AS1	0.115473	0.165411	3.84072	0.000142394	0.0011306	0.265228
RP11-678G14.3	-0.381719	0.302446	-3.8386	0.000143586	0.00113933	0.257422
RP11-44N12.5	0.219239	0.315647	3.83483	0.000145728	0.00115485	0.243562
RP11-30L3.2	0.21009	0.3142	3.83482	0.000145729	0.00115485	0.243556
RP11-154H23.3	0.101038	0.20126	3.83408	0.000146154	0.00115747	0.240835
CTC-303L1.2	0.133248	0.231699	3.83389	0.000146267	0.00115762	0.240108
RP11-165F24.5	0.180144	0.257234	3.83276	0.000146915	0.001162	0.235975
RP11-288L9.4	0.164709	0.235843	3.83173	0.000147508	0.00116594	0.232205
RP11-214N9.1	0.197421	0.466216	3.83047	0.000148242	0.0011705	0.227559
CTD-3252C9.2	0.213477	0.382811	3.83041	0.000148275	0.0011705	0.227349
RP11-367N14.2	0.20244	0.569171	3.82934	0.000148897	0.00117465	0.223433
CTD-2553L13.4	0.129648	0.161571	3.82733	0.000150077	0.00118321	0.216045
RP5-855D21.2	0.294145	0.692932	3.82714	0.000150189	0.00118333	0.21535
RNASEH1-AS1	0.411329	2.17681	3.8267	0.000150446	0.00118459	0.213749
AC116035.1	-0.193567	0.242462	-3.8265	0.000150567	0.00118479	0.212993
RP11-632K5.2	0.0754741	0.075649	3.82627	0.000150701	0.00118508	0.212166
AF011889.2	0.254082	0.432094	3.82456	0.000151712	0.00119227	0.20591
LINC00501	0.264315	0.312397	3.82316	0.00015255	0.00119809	0.200756
AC007879.5	0.207776	0.358257	3.82222	0.000153112	0.00120174	0.197316
VCAN-AS1	0.0897744	0.100191	3.82151	0.000153534	0.00120428	0.194739
GAS5-AS1	0.25782	1.08837	3.82123	0.000153706	0.00120486	0.19369
RP11-71E19.1	-0.157125	0.124213	-3.82069	0.000154029	0.00120663	0.191725
RP11-159H22.2	0.0867249	0.143498	3.82006	0.000154407	0.00120882	0.189431
AC079354.5	0.179715	0.227018	3.81978	0.00015458	0.0012094	0.188387
CTD-2527I21.7	0.114594	0.150732	3.81925	0.000154899	0.00121104	0.186456
RP1-179N16.6	0.178839	0.356999	3.81911	0.000154986	0.00121104	0.185933
RP11-95H3.1	0.11297	0.134905	3.81853	0.000155334	0.00121299	0.183833
RP11-404E16.1	-0.40076	0.775718	-3.81813	0.000155578	0.001214	0.182363
RP1-20C7.6	0.23901	0.597665	3.81799	0.000155662	0.001214	0.181863
RP11-227F19.1	-0.0569958	0.024514	-3.8169	0.000156327	0.00121842	0.177872
RP11-973H7.3	0.317838	1.27585	3.81506	0.000157459	0.00122646	0.171125
RP4-680D5.2	0.0836246	0.120458	3.81321	0.000158597	0.00123454	0.164391
RP11-739L10.1	0.249618	0.496616	3.81301	0.000158721	0.00123473	0.163655
RP11-575H3.1	-0.284584	0.304366	-3.81264	0.000158953	0.00123576	0.16229
CTC-453G23.5	0.196829	0.240502	3.81178	0.000159485	0.0012391	0.159168
RP11-537H15.3	0.177693	0.341904	3.81109	0.000159917	0.00124168	0.156633
RP3-402G11.28	0.350079	1.25712	3.80916	0.00016113	0.00125031	0.149568
CTD-2002J20.1	0.204065	0.423767	3.80867	0.000161435	0.00125189	0.147799
GS1-594A7.3	-0.135195	0.0728192	-3.8085	0.00016154	0.00125191	0.147193
RP11-575F12.1	0.17	0.190689	3.80829	0.000161676	0.00125217	0.146407
AF124730.4	0.329696	0.371852	3.80445	0.000164114	0.00127022	0.13241
RP11-964E11.2	-0.182034	0.0892259	-3.8043	0.000164213	0.00127022	0.131843
RP11-28G8.1	0.0605347	0.102743	3.80382	0.000164517	0.00127177	0.130116
CTC-453G23.4	0.118773	0.148256	3.80286	0.000165133	0.00127574	0.126618
RP11-492E3.2	0.591843	0.762823	3.80164	0.000165924	0.00128104	0.122154
RP1-4G17.2	-0.0531819	0.0308687	-3.80075	0.000166496	0.00128465	0.118933
RP11-338N10.3	0.362776	0.451242	3.79904	0.000167614	0.00129247	0.112675
RP11-506M12.1	0.232293	0.419801	3.79742	0.000168672	0.00129981	0.106795
TINCR	-0.431551	0.346684	-3.79678	0.000169093	0.00130224	0.104463
RP11-10C24.3	0.276528	1.07579	3.79642	0.000169327	0.00130322	0.10317
AP001625.6	0.437287	0.97574	3.79606	0.000169566	0.00130425	0.101852
WASIR2	0.228753	0.351288	3.79545	0.000169973	0.00130639	0.0996107
RP11-96D1.6	-0.37732	0.732345	-3.79532	0.000170058	0.00130639	0.0991444
CTD-2653D5.1	0.122689	0.197798	3.79452	0.000170588	0.00130923	0.0962312
RP11-849F2.9	0.228388	0.559209	3.79444	0.00017064	0.00130923	0.0959477
RP11-92K15.1	0.251449	0.462089	3.79269	0.000171806	0.00131736	0.0895808
RP11-632F7.3	0.148717	0.242368	3.78829	0.000174768	0.00133923	0.0736037
RP11-64K12.8	0.0945958	0.181348	3.78784	0.000175072	0.00134056	0.071981
AC007461.2	0.0487779	0.0514789	3.78772	0.000175159	0.00134056	0.0715161
RP11-430H10.1	-0.124007	0.125767	-3.78655	0.000175951	0.00134578	0.0672987
RP11-587P21.2	-0.785676	0.635326	-3.78361	0.000177976	0.00136042	0.0566045
AC025165.8	-0.142953	0.182305	-3.78288	0.000178478	0.00136291	0.0539704
AC007403.2	-0.0800025	0.0517632	-3.78282	0.000178522	0.00136291	0.0537386
RP11-174G6.5	0.241356	0.575718	3.78239	0.000178822	0.00136435	0.0521723
RP11-91P24.6	0.273972	0.589874	3.78206	0.000179044	0.0013652	0.0510088
RP11-187A9.3	0.267808	0.703889	3.78067	0.000180017	0.00137176	0.0459482
RP11-245P10.6	0.107322	0.115655	3.78003	0.000180464	0.00137432	0.0436269
RP11-411K7.1	-0.175019	0.153427	-3.77963	0.000180742	0.00137558	0.0421918
CTD-3099C6.11	0.415467	1.11831	3.7793	0.000180976	0.00137595	0.0409794
AP001610.5	0.183673	0.271443	3.77924	0.000181014	0.00137595	0.0407866
RP11-474P2.4	0.109221	0.170987	3.77811	0.000181813	0.00138117	0.0366677
E2F3-IT1	0.136459	0.173432	3.77367	0.000184963	0.00140424	0.0206177
RP11-350N15.3	-0.198642	0.173178	-3.77264	0.000185702	0.00140842	0.0168933
RP11-531A24.7	-0.113384	0.150887	-3.77259	0.000185743	0.00140842	0.0166873
FGF10-AS1	-0.0755876	0.0704581	-3.76692	0.000189858	0.00143874	-0.00378518
RP1-122O8.7	0.143064	0.31033	3.76573	0.000190735	0.00144449	-0.0080898
RP11-310P5.1	0.268053	0.314705	3.76141	0.000193945	0.0014679	-0.0236786
RP11-95M15.1	0.305855	0.366817	3.75821	0.00019636	0.00148526	-0.0352339
AC022154.7	0.134442	0.306364	3.75708	0.00019722	0.00149085	-0.0393183
CTD-2171N6.1	0.0764264	0.0888313	3.7568	0.000197431	0.00149106	-0.0403175
RP11-517O13.3	0.129049	0.224147	3.75672	0.00019749	0.00149106	-0.0405964
CTC-428G20.2	0.130333	0.195392	3.75516	0.000198687	0.00149917	-0.0462383
RP11-10C24.1	0.34712	1.21614	3.75309	0.000200279	0.00151026	-0.0536907
RP11-1094M14.5	0.358159	0.633472	3.75138	0.000201601	0.00151929	-0.059832
RP11-141C7.4	0.262787	0.444081	3.75058	0.000202227	0.00152308	-0.0627275
LINC00939	0.134348	0.146811	3.74988	0.000202767	0.00152514	-0.0652203
AC025918.2	0.122207	0.194546	3.74981	0.000202825	0.00152514	-0.065484
MAP3K14-AS1	0.177456	0.614712	3.74975	0.000202873	0.00152514	-0.0657048
CFLAR-AS1	0.213105	0.497127	3.74654	0.000205397	0.00154318	-0.0772511
RP11-57G10.8	0.11212	0.176192	3.74534	0.000206348	0.00154937	-0.0815613
CTD-2147F2.1	0.73439	0.717552	3.74419	0.00020726	0.00155527	-0.0856788
RP5-921G16.2	-0.0896576	0.0511764	-3.74308	0.000208144	0.00156096	-0.0896545
PHKA2-AS1	0.102157	0.267377	3.7422	0.000208852	0.00156531	-0.0928224
RP11-435O5.4	0.278448	0.388333	3.74186	0.000209128	0.00156611	-0.0940565
RP11-44K6.2	0.894577	1.02817	3.74175	0.000209213	0.00156611	-0.0944355
WARS2-IT1	-0.0776889	0.12588	-3.74155	0.000209373	0.00156635	-0.09515
CHKB-AS1	0.342268	1.19541	3.74103	0.000209791	0.00156852	-0.0970121
RP11-1000B6.5	0.139887	0.340312	3.74076	0.000210011	0.00156922	-0.0979903
RP11-97O12.6	0.142836	0.313951	3.73925	0.000211236	0.00157741	-0.103419
RP11-390E23.6	-0.287376	1.649	-3.73865	0.000211724	0.00158009	-0.10557
RP11-428C19.4	0.137715	0.17188	3.73715	0.00021295	0.00158828	-0.110962
RP1-78O14.1	0.163237	0.205047	3.73622	0.00021371	0.00159298	-0.114284
RP11-122K13.7	0.381037	0.635556	3.73565	0.000214179	0.00159551	-0.116333
RP11-656D10.6	0.149373	0.332254	3.73457	0.000215069	0.00160117	-0.120205
AC000068.5	0.134443	0.35062	3.73166	0.000217483	0.00161816	-0.130618
CTD-2532K18.2	0.369931	0.344687	3.72951	0.000219285	0.00163057	-0.138321
RP11-1018N14.5	0.0778542	0.0866202	3.72931	0.000219452	0.00163057	-0.13903
RP11-758P17.2	0.106697	0.173799	3.7292	0.000219548	0.00163057	-0.139439
CTD-2270L9.4	0.247071	1.10455	3.72856	0.000220084	0.00163268	-0.141713
LINC00693	-0.199353	0.147584	-3.72849	0.00022014	0.00163268	-0.141951
RP11-141B14.1	0.112717	0.208766	3.72838	0.000220235	0.00163268	-0.142351
MIR24-2	-0.354039	0.365902	-3.72823	0.000220364	0.00163268	-0.142898
CTD-3099C6.9	0.464709	1.06461	3.72674	0.000221626	0.00164104	-0.148226
AD001527.7	0.367412	0.940782	3.72333	0.000224543	0.00166165	-0.160429
RP11-69E9.1	0.195131	0.234839	3.72203	0.000225665	0.00166895	-0.165081
RP11-452H21.1	0.20912	0.302384	3.72006	0.00022737	0.00168055	-0.172102
RP11-738E22.3	0.237618	0.687407	3.71852	0.000228716	0.00168947	-0.177606
RP11-282O18.3	0.240448	1.03368	3.71755	0.000229568	0.00169475	-0.181074
AC005546.2	0.310188	0.58174	3.71414	0.000232575	0.00171592	-0.193212
AC019100.3	0.357754	0.398128	3.71345	0.000233192	0.00171944	-0.195686
CTD-3064M3.3	-0.350959	0.670465	-3.71275	0.000233814	0.001723	-0.198171
CTD-2528L19.6	0.378919	1.46645	3.7121	0.000234399	0.00172521	-0.200502
RP11-347I19.8	0.448127	1.70781	3.71203	0.000234463	0.00172521	-0.200754
AC073842.19	-0.288494	0.374974	-3.71195	0.000234536	0.00172521	-0.201045
AC087501.1	0.159842	0.275627	3.71176	0.000234698	0.00172538	-0.20169
CTB-186G2.4	0.429284	1.01911	3.71157	0.000234876	0.00172565	-0.202397
RP11-59H7.3	0.267273	0.558942	3.71012	0.000236175	0.00173416	-0.20754
RP11-98F14.11	0.240212	0.330207	3.70927	0.000236947	0.00173846	-0.210586
RP11-364P22.2	0.125477	0.123722	3.70916	0.000237043	0.00173846	-0.210963
AP000487.4	0.182799	0.296958	3.7081	0.000238003	0.00174446	-0.21473
RP11-390K5.3	0.187844	0.287549	3.70675	0.000239232	0.00175242	-0.219533
CTD-2619J13.16	0.247637	0.772432	3.7038	0.000241946	0.00177124	-0.230052
RP11-484K9.4	0.0950949	0.136873	3.70279	0.000242875	0.00177699	-0.233627
RP11-431J24.2	-0.415967	0.365566	-3.70192	0.000243684	0.0017808	-0.236728
AC007246.3	-0.180923	0.930758	-3.70192	0.000243686	0.0017808	-0.236735
CTC-559E9.8	0.382754	1.24298	3.69941	0.000246021	0.0017968	-0.245626
RP3-426I6.6	0.167425	0.398786	3.69923	0.000246193	0.00179699	-0.246277
LA16c-325D7.2	0.131469	0.23458	3.69809	0.000247262	0.00180311	-0.250318
RP11-373D23.3	-0.424079	1.10413	-3.69803	0.000247324	0.00180311	-0.250553
AP006216.5	-0.0820236	0.0433014	-3.69687	0.000248416	0.00181	-0.25466
AC108676.1	0.290669	0.329892	3.69552	0.000249696	0.00181752	-0.259448
RP11-110I1.6	0.297655	0.778859	3.69547	0.000249745	0.00181752	-0.259633
RP11-67C2.2	0.298738	0.553467	3.69515	0.000250046	0.00181759	-0.260757
RP11-171G2.1	0.190384	0.327648	3.69515	0.00025005	0.00181759	-0.260771
CTD-2554C21.3	-0.197349	0.236183	-3.69494	0.000250253	0.00181799	-0.261526
AC073626.2	-0.0449703	0.025441	-3.69468	0.000250497	0.00181869	-0.262436
RP11-360L9.7	0.0372312	0.0446168	3.69388	0.000251263	0.00182318	-0.265282
RP11-83B20.1	0.103855	0.173188	3.6928	0.000252291	0.00182956	-0.269089
RP11-10J5.1	0.202819	0.240164	3.69215	0.00025292	0.00183304	-0.27141
RASA2-IT1	0.136144	0.213913	3.69199	0.000253076	0.00183308	-0.271982
RP11-996F15.2	0.209635	0.377151	3.69183	0.000253231	0.00183313	-0.272554
RP11-454K7.3	0.0485881	0.0650891	3.69038	0.000254626	0.00184215	-0.277676
MKNK1-AS1	0.0711299	0.167572	3.68786	0.00025708	0.0018588	-0.286614
RP11-196G11.2	0.216535	0.467315	3.68742	0.000257504	0.00186078	-0.288151
CTD-2227E11.1	0.425122	0.801594	3.68693	0.000257989	0.00186319	-0.289906
LINC01024	0.163137	0.536883	3.68591	0.000258986	0.00186929	-0.2935
NEAT1	0.642485	3.97502	3.6845	0.00026038	0.00187825	-0.298501
RP11-469J4.3	0.162462	0.20709	3.68249	0.000262377	0.00189155	-0.305622
AP000240.9	0.41081	1.10678	3.68219	0.000262672	0.00189256	-0.306669
RP11-148K1.10	0.137649	0.293475	3.67991	0.000264951	0.00190783	-0.314718
RP3-449M8.6	0.14239	0.293263	3.67977	0.000265101	0.00190783	-0.315245
AC002044.4	0.452961	1.15754	3.67755	0.000267343	0.00192284	-0.323092
LINC00278	-0.335331	0.379864	-3.67636	0.000268543	0.00193034	-0.327267
RP11-875O11.3	0.319228	0.527879	3.67606	0.000268853	0.0019313	-0.32834
RP11-290F5.1	-0.365092	0.629083	-3.67592	0.000268991	0.0019313	-0.328818
RP11-223I10.1	0.416994	0.755941	3.67576	0.000269158	0.00193138	-0.329398
LINC00896	0.212522	0.350527	3.67543	0.000269495	0.00193267	-0.330563
RP11-392P7.6	0.263433	1.12079	3.67454	0.000270406	0.00193807	-0.333706
RP11-51J9.4	0.146304	0.235775	3.67393	0.000271027	0.00194139	-0.335843
RP11-408B11.2	0.392578	0.413897	3.67316	0.000271827	0.00194578	-0.338588
RP11-120K24.5	0.472885	0.577503	3.67303	0.000271957	0.00194578	-0.339034
RP11-611E13.2	0.322459	0.996294	3.6728	0.000272191	0.00194633	-0.339837
AC004112.4	0.143814	0.281807	3.67249	0.000272511	0.00194748	-0.340931
CTD-2012J19.3	0.154145	0.369157	3.67233	0.000272674	0.00194752	-0.341489
AC015971.2	0.143954	0.347633	3.67196	0.000273064	0.00194917	-0.342818
RP11-388C12.8	0.297633	0.613146	3.67	0.000275097	0.00196254	-0.34973
RP11-700J17.1	0.235007	0.648431	3.66856	0.000276599	0.00197193	-0.3548
RP11-167P22.3	0.299964	0.432695	3.66843	0.000276734	0.00197193	-0.355254
AC005224.2	0.142672	0.351184	3.66806	0.000277117	0.00197352	-0.356545
RP11-73M7.6	0.214774	0.337374	3.66739	0.00027782	0.00197737	-0.358902
CTD-3131K8.2	0.207471	0.741391	3.66576	0.000279541	0.00198848	-0.364656
Z83001.1	0.214032	0.338548	3.66537	0.000279957	0.00198919	-0.366041
XIAP-AS1	0.25275	0.49561	3.66536	0.000279964	0.00198919	-0.366065
CTC-575I10.1	0.140939	0.216073	3.6644	0.000280981	0.00199525	-0.369439
RP11-159F24.6	0.255308	0.432147	3.66336	0.000282085	0.00200194	-0.373094
RP5-837J1.4	0.134181	0.235092	3.66298	0.000282491	0.00200366	-0.374431
CTC-218B8.3	0.228948	0.430407	3.66242	0.000283091	0.00200676	-0.376408
RP1-20B11.2	0.0840351	0.147163	3.66215	0.000283383	0.00200768	-0.377369
DOCK9-AS2	-0.279113	0.681593	-3.6616	0.000283974	0.00201071	-0.379309
CTA-384D8.33	0.150481	0.236133	3.6614	0.000284183	0.00201103	-0.379994
TMCC1-AS1	0.143286	0.308635	3.66065	0.000284996	0.00201499	-0.382654
LINC00337	0.183643	0.267509	3.66047	0.000285188	0.00201499	-0.38328
RP11-35G22.1	0.315061	0.573395	3.66043	0.000285234	0.00201499	-0.383431
CTA-339C12.1	0.179261	0.30942	3.6599	0.000285806	0.00201787	-0.385296
RP5-1092A3.5	0.145042	0.233395	3.6597	0.000286018	0.0020182	-0.385986
RP11-552M11.4	0.111755	0.31473	3.65889	0.00028689	0.0020232	-0.388823
RP11-574K11.8	0.183324	0.33333	3.65857	0.000287242	0.00202452	-0.389964
RP11-588L15.2	0.268904	0.571477	3.65782	0.000288052	0.00202907	-0.392587
CTB-25B13.9	0.206502	0.383224	3.65738	0.000288536	0.00203132	-0.394151
RP11-616M22.7	0.463785	0.548107	3.65577	0.000290293	0.00204251	-0.399801
CTD-2152M20.2	0.205439	0.42376	3.65541	0.000290688	0.00204369	-0.40107
GS1-279B7.1	0.0983437	0.126981	3.65531	0.000290793	0.00204369	-0.401405
RP11-203F10.5	-0.204845	0.401999	-3.65513	0.000290998	0.00204397	-0.402062
RP11-1029J19.5	0.263077	0.332207	3.65422	0.00029199	0.00204976	-0.405228
RP11-619I22.1	0.242049	0.47151	3.65293	0.000293419	0.00205862	-0.409774
RP11-809N8.4	0.173571	0.262591	3.65214	0.000294298	0.00206338	-0.41256
AC109333.10	0.21234	0.596612	3.65201	0.000294434	0.00206338	-0.412989
RP11-1072C15.4	0.0427283	0.0878684	3.65183	0.000294634	0.00206361	-0.413621
RP11-500C11.3	0.240087	1.00326	3.65043	0.000296196	0.00207337	-0.418544
RP11-92A5.2	-0.0687016	0.0247417	-3.64932	0.000297437	0.00208087	-0.422437
RGMB-AS1	-0.2221	0.488166	-3.64838	0.000298492	0.00208606	-0.425734
RP11-466A19.8	0.178378	0.403525	3.64836	0.000298518	0.00208606	-0.425814
RP11-874J12.4	0.271751	0.261713	3.64719	0.000299831	0.00209405	-0.429899
AP000688.14	-0.137676	0.192555	-3.64583	0.000301377	0.00210293	-0.434688
CTB-120L21.1	0.120226	0.137315	3.64577	0.000301445	0.00210293	-0.434897
AC025335.1	0.255877	1.2385	3.64245	0.000305229	0.00212812	-0.446507
RP11-347C12.10	0.409284	1.80304	3.64179	0.00030599	0.00213222	-0.448825
AC011899.9	0.228698	0.545213	3.64094	0.000306964	0.0021378	-0.451783
RP11-180C16.1	0.0299567	0.0636246	3.63922	0.000308963	0.00214977	-0.457823
RP11-440D17.3	0.595382	2.00731	3.63916	0.000309032	0.00214977	-0.458033
RP11-101E13.5	0.427251	3.11594	3.63831	0.000310021	0.00215542	-0.461005
RP11-363E7.4	-0.812899	2.65449	-3.63557	0.000313222	0.00217645	-0.470564
LINC01011	0.218316	0.987507	3.63532	0.000313517	0.00217708	-0.47144
CTB-36H16.2	-0.287936	0.75748	-3.6352	0.000313666	0.00217708	-0.471884
GRTP1-AS1	0.171204	0.346166	3.63472	0.000314222	0.0021797	-0.47353
RP11-114F10.3	0.139056	0.196304	3.63379	0.000315328	0.00218614	-0.476799
RP11-562A8.5	0.178322	0.356651	3.63258	0.000316761	0.00219484	-0.48102
RP11-203M5.7	0.195411	0.538419	3.63181	0.000317676	0.00219933	-0.483703
SEC24B-AS1	0.10826	0.29284	3.63174	0.000317766	0.00219933	-0.483966
RP11-534L20.5	0.163152	0.248398	3.63116	0.000318449	0.00220281	-0.485964
RP11-354M20.3	0.0817527	0.120811	3.63027	0.000319519	0.00220897	-0.489085
LA16c-395F10.1	0.107226	0.151453	3.62966	0.000320246	0.00221275	-0.491199
RP11-548H3.1	0.206372	0.713163	3.62908	0.000320951	0.00221638	-0.493246
CSAG3	0.709906	0.663996	3.62877	0.00032132	0.00221665	-0.494315
RP11-3D4.3	0.205411	0.480886	3.62875	0.000321351	0.00221665	-0.494404
RP4-803J11.2	0.131838	0.247591	3.62853	0.00032161	0.0022172	-0.495153
RP11-35G9.3	0.294944	1.09245	3.62801	0.000322233	0.00222025	-0.496954
RP11-412D9.4	-0.168826	0.35016	-3.62654	0.000324019	0.00223131	-0.502097
RP11-223P11.3	0.0725147	0.127933	3.62453	0.000326473	0.00224694	-0.509114
AP002954.4	0.31308	0.511351	3.62376	0.000327405	0.0022521	-0.511767
RP11-800A18.4	-0.743891	1.13031	-3.62274	0.000328662	0.00225921	-0.515332
RP11-1191J2.4	0.102805	0.15784	3.62256	0.000328881	0.00225921	-0.51595
RP11-3K16.2	0.584767	1.13444	3.62247	0.00032899	0.00225921	-0.51626
FNDC1-IT1	0.0959692	0.0964468	3.62176	0.000329867	0.00226397	-0.518734
RP11-575F12.2	0.600571	0.976354	3.62087	0.000330978	0.00227033	-0.521862
AP001462.6	0.281295	0.842092	3.62019	0.000331815	0.00227404	-0.524213
CTD-2196E14.5	0.257137	0.397164	3.62013	0.000331889	0.00227404	-0.524418
FLNB-AS1	0.258432	0.638458	3.61609	0.000336949	0.00230743	-0.538492
AC012442.6	0.184954	0.433936	3.61572	0.000337412	0.00230931	-0.539768
RP5-1112D6.7	0.203778	0.498332	3.61551	0.000337674	0.00230982	-0.540491
CTD-2135D7.2	0.027154	0.0405469	3.6147	0.000338699	0.00231554	-0.543307
CTD-2192J16.26	0.163724	0.313214	3.60983	0.000344917	0.00235674	-0.560225
RP11-219B4.7	0.0717952	0.103561	3.60947	0.000345389	0.00235865	-0.561495
RP11-17E2.2	0.048319	0.064986	3.60919	0.000345742	0.00235973	-0.562445
RP11-742B18.1	0.182858	0.172491	3.60905	0.00034593	0.00235973	-0.562951
DENND5B-AS1	0.145203	0.259283	3.60767	0.000347715	0.00237059	-0.567737
CTD-2380F24.1	0.107234	0.168583	3.60726	0.000348247	0.0023729	-0.569158
TMEM44-AS1	0.377477	1.79915	3.60483	0.000351415	0.00239279	-0.577577
RP4-610C12.4	0.287759	0.420809	3.60472	0.000351555	0.00239279	-0.577948
RP4-569M23.4	0.177232	0.292308	3.60384	0.000352708	0.00239931	-0.580991
RP11-758P17.3	0.20312	0.36477	3.60323	0.000353518	0.00240349	-0.583122
CTD-2553C6.1	0.0913889	0.138085	3.60165	0.0003556	0.00241631	-0.588581
RP11-206L10.2	0.217767	0.735846	3.6012	0.000356206	0.00241823	-0.590166
RP11-96K19.2	0.192985	0.454609	3.60102	0.000356442	0.00241823	-0.59078
LINC00441	0.0977657	0.184197	3.601	0.000356472	0.00241823	-0.590859
RP11-278A23.2	0.296958	0.572389	3.59985	0.000357996	0.00242723	-0.594824
RP11-778D9.13	0.163574	0.302087	3.59772	0.000360856	0.00244527	-0.602219
RP11-493L12.5	0.269433	0.421689	3.59624	0.000362845	0.00245739	-0.607328
MIR155HG	0.418152	1.04998	3.59525	0.000364179	0.00246507	-0.610739
LUCAT1	0.261061	0.358284	3.59354	0.000366513	0.00247951	-0.616677
ZMYM4-AS1	0.0971395	0.148543	3.59312	0.000367078	0.00248196	-0.618106
SHANK2-AS2	0.200897	0.272427	3.59276	0.000367566	0.0024839	-0.619342
RP11-458D21.1	0.211093	0.447711	3.59211	0.000368458	0.00248603	-0.621595
RP11-363N22.2	0.150764	0.221933	3.59211	0.000368467	0.00248603	-0.621618
LINC00511	0.459425	1.6628	3.59209	0.000368489	0.00248603	-0.621672
HPN-AS1	0.166296	0.238154	3.59164	0.000369108	0.00248763	-0.623232
RP1-90J4.1	0.161675	0.209065	3.59162	0.00036913	0.00248763	-0.623288
RP11-108L7.15	0.269863	0.772373	3.59103	0.000369939	0.00249172	-0.625323
AC002550.5	0.0650037	0.0939604	3.59069	0.000370418	0.00249358	-0.626525
RP11-981G7.6	0.272321	0.444072	3.59008	0.000371247	0.00249779	-0.628601
CTD-2530H12.2	0.0666098	0.0836034	3.5897	0.000371778	0.00249938	-0.629929
RP11-555M1.3	0.239982	0.503122	3.58962	0.000371889	0.00249938	-0.630208
RP11-417F21.1	0.1889	0.37624	3.58885	0.000372956	0.00250518	-0.63287
RP13-582O9.5	0.427536	1.68611	3.58833	0.000373669	0.0025086	-0.634645
RP3-402G11.26	-0.238066	0.691369	-3.58805	0.000374067	0.00250952	-0.635634
RP11-517I3.1	0.153212	0.34993	3.5878	0.000374414	0.00250952	-0.636493
RP11-540O11.4	0.109988	0.202261	3.58771	0.000374539	0.00250952	-0.636804
RP11-352G9.1	0.132632	0.197345	3.58765	0.000374622	0.00250952	-0.63701
RP11-888D10.4	0.299351	1.00547	3.58707	0.000375434	0.00251359	-0.639022
TM4SF1-AS1	0.341139	0.561894	3.58653	0.00037618	0.00251721	-0.640866
RP11-689K5.3	0.443667	0.604179	3.58449	0.00037904	0.00253442	-0.647904
AC092835.2	0.200002	0.481433	3.5844	0.000379163	0.00253442	-0.648206
RP11-282K24.3	0.192992	0.342391	3.58382	0.00037998	0.00253749	-0.650204
RP11-477J21.6	-0.0899735	0.143507	-3.58378	0.000380035	0.00253749	-0.65034
ATP11A-AS1	0.106563	0.163112	3.58231	0.000382123	0.00254961	-0.65543
RP11-552F3.9	0.139606	0.414247	3.58221	0.000382265	0.00254961	-0.655773
RP11-299H21.1	0.135717	0.367441	3.58167	0.000383033	0.00255212	-0.657638
LINC00461	-0.0411776	0.0369861	-3.58165	0.000383057	0.00255212	-0.657698
RP4-665N4.8	0.175239	0.407905	3.58029	0.000384988	0.0025636	-0.662369
CTD-2337A12.1	-0.077501	0.10082	-3.57925	0.000386476	0.00257211	-0.665951
IQCJ-SCHIP1-AS1	-0.0732552	0.0692774	-3.5767	0.000390152	0.00259517	-0.674743
RP11-98D18.9	0.203512	0.481344	3.5764	0.000390586	0.00259666	-0.675776
RP11-862P13.1	0.332869	0.604577	3.57525	0.000392259	0.00260637	-0.679747
RP11-15A1.3	-0.115475	0.223301	-3.57355	0.000394728	0.00262136	-0.685574
RP11-498P14.3	0.183711	0.473577	3.57295	0.000395611	0.00262469	-0.687649
RP11-297C4.3	0.230778	0.299753	3.57292	0.000395656	0.00262469	-0.687755
RP11-429D19.1	0.293872	0.660885	3.57229	0.000396575	0.00262937	-0.68991
CTD-3105H18.7	0.109264	0.157308	3.57044	0.000399301	0.00264602	-0.696271
RP11-253A20.1	0.224717	0.456254	3.56823	0.000402583	0.00266632	-0.703871
RP5-1186P10.2	0.129147	0.22752	3.56793	0.000403025	0.00266782	-0.704892
OSGEPL1-AS1	0.149883	0.378479	3.5668	0.000404714	0.00267756	-0.708775
AC009950.2	0.235816	0.551523	3.56522	0.000407081	0.00269177	-0.714189
RP11-343B18.2	0.0746989	0.0890086	3.56318	0.000410169	0.00271073	-0.721204
RP4-561L24.3	-0.109432	0.274369	-3.56261	0.000411029	0.00271496	-0.72315
RP11-101E7.2	0.0730615	0.147831	3.5615	0.00041272	0.00272428	-0.726962
SMCR2	0.0621453	0.0710992	3.56139	0.000412883	0.00272428	-0.727328
RP11-1149M10.2	0.105277	0.164896	3.56028	0.00041458	0.00273401	-0.731136
RP11-563N4.1	0.162708	0.383807	3.56001	0.000414988	0.00273523	-0.732048
CTD-2336O2.1	-0.356971	2.32657	-3.55685	0.000419856	0.00276478	-0.742873
RP11-661A12.12	0.145243	0.202042	3.55681	0.000419921	0.00276478	-0.743017
FAM225B	0.0273188	0.0418223	3.55646	0.00042047	0.00276591	-0.74423
RP11-15N24.4	0.106479	0.253849	3.55641	0.000420542	0.00276591	-0.744388
RP11-799B12.2	0.158468	0.284796	3.55551	0.000421934	0.00277358	-0.747457
RP11-703M24.5	0.191049	0.206809	3.55481	0.000423031	0.0027793	-0.749866
RP11-452C13.1	0.128177	0.237434	3.55458	0.00042339	0.00278018	-0.750653
AC005757.6	0.138053	0.223308	3.55425	0.000423912	0.00278066	-0.751797
CTD-2256P15.4	0.0682267	0.139551	3.55423	0.000423936	0.00278066	-0.751849
CTD-2201E18.5	0.111271	0.173765	3.5541	0.000424141	0.00278066	-0.752299
RP11-495O11.1	0.11872	0.142471	3.552	0.000427441	0.00279966	-0.759491
LINC00412	0.13622	0.184167	3.55196	0.000427496	0.00279966	-0.75961
CTD-2521M24.5	0.150558	0.200399	3.55049	0.000429814	0.00281335	-0.764629
CTD-2528A14.5	0.194125	0.391186	3.54938	0.000431586	0.00282345	-0.768448
RP11-443B7.3	0.0951163	0.138708	3.54813	0.000433566	0.00283489	-0.772694
CTD-2192J16.21	0.214612	0.395366	3.54671	0.000435838	0.00284823	-0.777545
AC145343.2	0.217348	0.391976	3.54648	0.000436212	0.00284916	-0.77834
CTC-215O4.4	0.235376	0.423784	3.54624	0.0004366	0.00284968	-0.779166
RP1-90G24.10	0.333426	0.402116	3.54594	0.000437076	0.00284968	-0.780175
AP006621.6	0.314463	0.838809	3.54586	0.000437202	0.00284968	-0.780443
RP11-348P10.2	0.217128	0.80481	3.54585	0.000437218	0.00284968	-0.780478
AC093390.1	-0.0295328	0.0208501	-3.5453	0.000438106	0.00285396	-0.782361
RP11-96K19.4	0.0809608	0.145316	3.54313	0.000441616	0.0028753	-0.789764
RP11-81H3.2	0.146622	0.146291	3.54286	0.000442053	0.00287662	-0.790681
RP11-203B9.4	0.0835671	0.255232	3.54218	0.000443163	0.00288232	-0.79301
AL450992.2	0.695157	1.8098	3.54066	0.000445648	0.00289695	-0.798196
AC073957.15	0.0772689	0.0903846	3.54037	0.000446117	0.00289846	-0.799171
CTD-2587H24.10	0.155152	0.284375	3.54022	0.000446361	0.00289852	-0.79968
CCND2-AS1	-0.264986	0.445362	-3.53845	0.000449283	0.00291484	-0.805732
RP11-750H9.7	0.338119	0.716539	3.53841	0.000449349	0.00291484	-0.805868
RP11-627G18.1	0.350741	0.876893	3.53734	0.000451124	0.00292392	-0.809525
LINC00618	0.169968	0.257232	3.53728	0.000451224	0.00292392	-0.809731
RP1-37N7.1	-0.050619	0.0390784	-3.53527	0.00045456	0.00294398	-0.816563
AC002064.4	0.317898	0.638301	3.53378	0.000457042	0.00295851	-0.821615
RP4-604K5.2	0.394335	0.687946	3.53317	0.000458067	0.00296208	-0.823692
RP13-516M14.2	0.0465052	0.0760451	3.53317	0.000458076	0.00296208	-0.82371
RP11-359E10.1	-0.259989	0.319714	-3.53258	0.000459063	0.0029669	-0.825707
CTD-2132N18.2	0.347153	0.968978	3.53123	0.000461347	0.0029801	-0.830309
STT3A-AS1	0.149646	0.290669	3.52809	0.000466679	0.00301231	-0.840967
LINC01021	0.419604	0.423139	3.52801	0.000466824	0.00301231	-0.841254
RP3-508I15.20	0.320849	0.994163	3.52715	0.000468296	0.00301879	-0.844175
CTD-2529P6.3	0.084424	0.119967	3.52714	0.000468319	0.00301879	-0.84422
RP3-461P17.10	0.118914	0.211097	3.52598	0.000470299	0.00302997	-0.848131
RP11-785H5.2	0.114214	0.186185	3.52553	0.000471089	0.00303347	-0.849687
CTD-2647L4.1	0.11784	0.21632	3.52248	0.000476371	0.00306588	-0.860027
RP11-136K14.1	0.196171	0.364123	3.51856	0.000483242	0.00310847	-0.873303
RP11-429A20.3	-0.102067	0.052302	-3.51736	0.00048537	0.00312053	-0.877377
RP11-24F11.2	0.52628	1.40988	3.51663	0.000486678	0.0031273	-0.87987
RP11-353N14.1	0.175283	0.174483	3.51644	0.000487012	0.00312781	-0.880507
AC000067.1	0.108911	0.141056	3.51619	0.000487458	0.00312904	-0.881354
AC072062.1	0.157054	0.271611	3.51492	0.000489714	0.00314189	-0.885636
RP1-111C20.3	0.0954123	0.0893394	3.51466	0.000490186	0.00314327	-0.886528
RP5-1029F21.4	0.115823	0.237252	3.51421	0.000490996	0.00314683	-0.888059
RP11-79H23.3	0.259601	0.480778	3.51398	0.000491401	0.00314778	-0.888822
AC073046.25	0.471292	2.12427	3.5137	0.000491904	0.00314936	-0.889771
CTD-3214H19.6	0.255014	0.435815	3.51191	0.000495133	0.00316839	-0.895835
RP11-115J16.2	-0.104139	0.0576144	-3.50919	0.000500075	0.00319835	-0.905039
CTD-2047H16.4	0.178652	0.538355	3.50815	0.000501967	0.00320878	-0.908539
RP11-121A8.1	0.132362	0.294821	3.50728	0.00050356	0.00321484	-0.911475
RP11-357N13.2	0.136506	0.280955	3.50723	0.000503654	0.00321484	-0.911649
CTC-444N24.13	0.0976141	0.167576	3.50706	0.000503973	0.00321484	-0.912235
AC005592.2	0.117895	0.228062	3.507	0.000504086	0.00321484	-0.912442
RP11-849H4.4	0.112973	0.337892	3.50692	0.000504221	0.00321484	-0.912691
RP11-982M15.8	0.0515104	0.0725356	3.50539	0.000507047	0.00323117	-0.917869
RP11-167H9.4	0.254076	0.282138	3.50507	0.000507639	0.00323327	-0.918951
DHRSX-IT1	0.096812	0.189747	3.50474	0.000508259	0.00323443	-0.920083
RP4-593H12.1	0.094755	0.186805	3.50469	0.000508346	0.00323443	-0.920241
AC004237.1	0.0576769	0.0987107	3.50331	0.000510915	0.00324909	-0.924911
RP11-400L8.2	0.292833	0.805262	3.50152	0.000514239	0.00326854	-0.93092
Z69720.2	0.0748583	0.114832	3.49924	0.000518525	0.00329408	-0.938609
RP11-267A15.3	0.139657	0.14196	3.49833	0.000520248	0.00330097	-0.941683
UBA6-AS1	0.169194	1.05801	3.49831	0.00052029	0.00330097	-0.941758
RP11-321F8.4	0.194836	0.412815	3.49824	0.000520415	0.00330097	-0.941979
RP11-276E15.4	0.123884	0.180081	3.4967	0.000523344	0.00331784	-0.947179
RP11-1112J20.2	0.0644885	0.117915	3.49528	0.000526056	0.00333332	-0.951968
RP3-368A4.5	0.308239	1.30622	3.49486	0.000526866	0.00333673	-0.953392
RP11-867G2.6	0.286597	0.274723	3.49294	0.00053056	0.00335839	-0.959863
RP11-255G12.3	-0.106708	0.0605122	-3.49207	0.000532234	0.00336726	-0.962781
RP11-470P21.2	0.286838	0.306834	3.49158	0.000533183	0.00337152	-0.964431
GS1-120K12.4	0.123492	0.115149	3.49117	0.00053398	0.00337483	-0.965815
RP11-326I11.4	-0.0885749	0.135651	-3.49101	0.000534282	0.003375	-0.966338
AC005281.1	0.13555	0.15379	3.48851	0.000539159	0.00340406	-0.974754
RP11-250B2.6	0.224041	0.78815	3.48698	0.000542166	0.00342129	-0.979904
RP11-686D22.4	0.36335	1.15433	3.48682	0.000542481	0.00342152	-0.980442
DSCR9	0.105187	0.168675	3.48491	0.000546244	0.0034428	-0.986843
AC004540.4	-0.319648	0.434123	-3.48483	0.000546414	0.0034428	-0.987132
AC133528.2	0.397749	2.03789	3.48406	0.000547942	0.00345066	-0.989717
RP11-10A14.5	0.820143	1.01436	3.48132	0.000553403	0.00348327	-0.998899
RP11-559M23.1	0.0330643	0.0372599	3.48108	0.000553879	0.00348448	-0.999695
LINC00937	0.06547	0.118815	3.48081	0.000554422	0.00348611	-1.0006
RP11-241G9.3	0.103856	0.130256	3.4803	0.000555442	0.00349074	-1.0023
RP11-510M2.5	0.605909	0.705353	3.47919	0.000557695	0.00350311	-1.00605
RP11-271C24.2	0.198007	0.53795	3.4778	0.000560494	0.0035189	-1.01069
AC004066.3	0.142033	0.270813	3.47751	0.000561093	0.00352086	-1.01168
CASC2	0.131719	0.407523	3.47719	0.000561737	0.0035231	-1.01274
RP11-530C5.1	0.398343	1.51102	3.47484	0.000566538	0.0035514	-1.02062
RP11-108K3.2	0.199716	0.244427	3.47365	0.000568989	0.00356495	-1.02461
SMYD3-IT1	0.163658	0.28387	3.47153	0.000573376	0.0035906	-1.03172
CTD-3025N20.3	0.384565	1.28565	3.47135	0.000573737	0.00359104	-1.0323
AC139099.5	-0.0139294	0.0133098	-3.47116	0.000574124	0.00359163	-1.03293
RP3-476K8.3	0.217573	0.545025	3.47026	0.000576006	0.00360158	-1.03596
AC017074.2	0.372974	0.724689	3.46981	0.000576952	0.00360451	-1.03747
CTA-390C10.9	0.0982212	0.102453	3.46975	0.000577062	0.00360451	-1.03765
RP11-182J1.5	0.113018	0.20862	3.4695	0.00057759	0.00360598	-1.0385
RP11-16C1.3	0.156259	0.236144	3.46923	0.000578151	0.00360765	-1.0394
CTD-3220F14.2	0.267689	0.674604	3.46876	0.000579129	0.00361192	-1.04096
RP11-390K5.6	0.313844	1.16807	3.46813	0.000580459	0.00361838	-1.04308
RP11-379F4.4	0.114938	0.277679	3.46702	0.000582794	0.0036311	-1.0468
RP11-769O8.1	0.137646	0.295403	3.46655	0.000583784	0.00363542	-1.04837
DNAJC3-AS1	0.356283	1.07968	3.46622	0.00058447	0.00363765	-1.04946
RP11-273G15.2	0.222332	0.39806	3.4661	0.000584734	0.00363765	-1.04987
DYNLL1-AS1	0.248883	2.56695	3.46563	0.000585725	0.00364198	-1.05144
RABGAP1L-IT1	0.330372	0.601283	3.46539	0.000586229	0.00364327	-1.05224
RP11-452J21.2	0.0950592	0.142715	3.46425	0.000588639	0.0036564	-1.05603
RP11-295K2.3	0.129118	0.238335	3.46402	0.000589141	0.00365767	-1.05682
AC114730.5	0.180276	0.184042	3.46181	0.000593846	0.00368502	-1.06418
RP11-507K2.2	0.108104	0.209964	3.46092	0.000595758	0.00369502	-1.06715
RP11-641D5.2	-0.293101	0.487779	-3.46053	0.000596608	0.00369661	-1.06847
RP11-174J11.1	-0.0785692	0.0450252	-3.46052	0.000596615	0.00369661	-1.06849
RP11-227H15.4	0.137133	0.219796	3.45978	0.000598205	0.00370409	-1.07095
RP11-638I2.9	0.395405	0.735744	3.45968	0.000598424	0.00370409	-1.07129
RP11-316M21.7	0.213144	0.595952	3.45898	0.000599941	0.00371161	-1.07363
FAM201A	0.334503	0.688517	3.45824	0.000601534	0.00371959	-1.07608
CTC-260E6.6	0.263317	0.433602	3.4573	0.000603595	0.00373046	-1.07924
SHANK2-AS1	0.11895	0.157298	3.45578	0.0006069	0.00374804	-1.0843
RP13-131K19.2	0.138397	0.434386	3.45571	0.000607048	0.00374804	-1.08452
RP11-467I17.1	-0.0951935	0.0935742	-3.45519	0.000608198	0.00375272	-1.08627
AC147651.4	0.33661	0.89528	3.45509	0.000608417	0.00375272	-1.08661
RP11-517C16.4	0.0998174	0.168442	3.45447	0.000609761	0.00375913	-1.08865
RP11-252K23.1	0.156122	0.271529	3.45352	0.000611851	0.00377012	-1.09181
LINC01023	-0.343366	1.45928	-3.45235	0.000614432	0.00378413	-1.09571
RP11-556O9.2	0.173862	0.271576	3.45165	0.000615987	0.0037918	-1.09804
AC012360.6	0.303494	0.728938	3.45102	0.000617401	0.00379861	-1.10016
[truncated: 10,300 more rows]
