# Supplementary material for: Construction of a potential long noncoding RNA prognostic model involved competitive endogenous RNA for patients with gastric cancer
Source: Medicine (Baltimore). 2024 Jun 14;103(24):e38458. doi: 10.1097/MD.0000000000038458 (PMC11175963; doi:10.1097/MD.0000000000038458)
Supplement: Supplementary file 2 [file medi-103-e38458-s002.txt]

PDCD4
LAMC2
ABCB1
ABCC1
FOXF1
MMP2
MMP9
FEZF1
KDM1A
CDH1
MIR107
MIR4443
NUPR1
EZH2
ST6GAL2
H19
MIR214
MIR17
PTPN6
CDKN1C
