# Supplementary material for: Construction of a potential long noncoding RNA prognostic model involved competitive endogenous RNA for patients with gastric cancer
Source: Medicine (Baltimore). 2024 Jun 14;103(24):e38458. doi: 10.1097/MD.0000000000038458 (PMC11175963; doi:10.1097/MD.0000000000038458)
Supplement: Supplementary file 3 [file medi-103-e38458-s003.xlsx]

## Sheet: BP
ID	Description	GeneRatio	BgRatio	pvalue	p.adjust	qvalue	geneID	Count
GO:1904705	regulation of vascular smooth muscle cell proliferation	45431	85/18670	1.92019e-08	1.17227e-05	6.943e-06	PDCD4/MMP2/MMP9/MIR214/MIR17	5
GO:1990874	vascular smooth muscle cell proliferation	45431	85/18670	1.92019e-08	1.17227e-05	6.943e-06	PDCD4/MMP2/MMP9/MIR214/MIR17	5
GO:1904707	positive regulation of vascular smooth muscle cell proliferation	45401	49/18670	1.5764e-07	6.41594e-05	3.79995e-05	MMP2/MMP9/MIR214/MIR17	4
GO:0034614	cellular response to reactive oxygen species	45431	168/18670	5.83601e-07	0.000129646	7.67848e-05	MMP2/MMP9/MIR107/EZH2/MIR17	5
GO:0048660	regulation of smooth muscle cell proliferation	45431	169/18670	6.01016e-07	0.000129646	7.67848e-05	PDCD4/MMP2/MMP9/MIR214/MIR17	5
GO:0048659	smooth muscle cell proliferation	45431	171/18670	6.37079e-07	0.000129646	7.67848e-05	PDCD4/MMP2/MMP9/MIR214/MIR17	5
GO:0000302	response to reactive oxygen species	45431	232/18670	2.86273e-06	0.000401381	0.000237724	MMP2/MMP9/MIR107/EZH2/MIR17	5
GO:0048661	positive regulation of smooth muscle cell proliferation	45401	101/18670	2.93775e-06	0.000401381	0.000237724	MMP2/MMP9/MIR214/MIR17	4
GO:0033002	muscle cell proliferation	45431	239/18670	3.3111e-06	0.000401381	0.000237724	PDCD4/MMP2/MMP9/MIR214/MIR17	5
GO:0003299	muscle hypertrophy in response to stress	45370	31/18670	3.94477e-06	0.000401381	0.000237724	EZH2/MIR214/MIR17	3
GO:0014887	cardiac muscle adaptation	45370	31/18670	3.94477e-06	0.000401381	0.000237724	EZH2/MIR214/MIR17	3
GO:0014898	cardiac muscle hypertrophy in response to stress	45370	31/18670	3.94477e-06	0.000401381	0.000237724	EZH2/MIR214/MIR17	3
GO:0050727	regulation of inflammatory response	45462	485/18670	6.06284e-06	0.000569441	0.000337261	PDCD4/ABCC1/FOXF1/MMP9/NUPR1/MIR17	6
GO:0034599	cellular response to oxidative stress	45431	302/18670	1.03423e-05	0.000901998	0.000534223	MMP2/MMP9/MIR107/EZH2/MIR17	5
GO:0050729	positive regulation of inflammatory response	45401	153/18670	1.52715e-05	0.0012431	0.000736246	PDCD4/ABCC1/NUPR1/MIR17	4
GO:2001242	regulation of intrinsic apoptotic signaling pathway	45401	165/18670	2.05564e-05	0.00156871	0.000929097	MMP9/KDM1A/NUPR1/MIR17	4
GO:0014888	striated muscle adaptation	45370	57/18670	2.52526e-05	0.00181373	0.00107421	EZH2/MIR214/MIR17	3
GO:0030198	extracellular matrix organization	45431	368/18670	2.68126e-05	0.00181879	0.00107721	LAMC2/FOXF1/MMP2/MMP9/CDH1	5
GO:0010615	positive regulation of cardiac muscle adaptation	45341	10/18670	4.39404e-05	0.00268256	0.00158879	MIR214/MIR17	2
GO:1903244	positive regulation of cardiac muscle hypertrophy in response to stress	45341	10/18670	4.39404e-05	0.00268256	0.00158879	MIR214/MIR17	2
GO:0043062	extracellular structure organization	45431	422/18670	5.1566e-05	0.0029982	0.00177573	LAMC2/FOXF1/MMP2/MMP9/CDH1	5
GO:0043696	dedifferentiation	45341	12/18670	6.43677e-05	0.00341708	0.00202383	FEZF1/MIR214	2
GO:0043697	cell dedifferentiation	45341	12/18670	6.43677e-05	0.00341708	0.00202383	FEZF1/MIR214	2
GO:0006979	response to oxidative stress	45431	451/18670	7.0694e-05	0.00359656	0.00213012	MMP2/MMP9/MIR107/EZH2/MIR17	5
GO:1905205	positive regulation of connective tissue replacement	45341	14/18670	8.86417e-05	0.00432926	0.00256408	MIR214/MIR17	2
GO:1905203	regulation of connective tissue replacement	45341	15/18670	0.000102217	0.00480026	0.00284303	MIR214/MIR17	2
GO:0014744	positive regulation of muscle adaptation	45341	16/18670	0.000116748	0.00524408	0.00310589	MIR214/MIR17	2
GO:0010660	regulation of muscle cell apoptotic process	45370	96/18670	0.000120257	0.00524408	0.00310589	PDCD4/NUPR1/MIR17	3
GO:2001243	negative regulation of intrinsic apoptotic signaling pathway	45370	98/18670	0.00012785	0.00534671	0.00316668	MMP9/KDM1A/MIR17	3
GO:0070301	cellular response to hydrogen peroxide	45370	99/18670	0.00013176	0.00534671	0.00316668	MIR107/EZH2/MIR17	3
GO:0010657	muscle cell apoptotic process	45370	100/18670	0.000135748	0.00534671	0.00316668	PDCD4/NUPR1/MIR17	3
GO:0010612	regulation of cardiac muscle adaptation	45341	18/18670	0.000148673	0.00550092	0.00325801	MIR214/MIR17	2
GO:1903242	regulation of cardiac muscle hypertrophy in response to stress	45341	18/18670	0.000148673	0.00550092	0.00325801	MIR214/MIR17	2
GO:0003300	cardiac muscle hypertrophy	45370	106/18670	0.000161333	0.00563233	0.00333584	EZH2/MIR214/MIR17	3
GO:1905288	vascular associated smooth muscle cell apoptotic process	45341	19/18670	0.000166064	0.00563233	0.00333584	PDCD4/MIR17	2
GO:1905459	regulation of vascular associated smooth muscle cell apoptotic process	45341	19/18670	0.000166064	0.00563233	0.00333584	PDCD4/MIR17	2
GO:0014897	striated muscle hypertrophy	45370	109/18670	0.000175223	0.00564414	0.00334284	EZH2/MIR214/MIR17	3
GO:0097193	intrinsic apoptotic signaling pathway	45401	289/18670	0.000181423	0.00564414	0.00334284	MMP9/KDM1A/NUPR1/MIR17	4
GO:0097709	connective tissue replacement	45341	20/18670	0.000184403	0.00564414	0.00334284	MIR214/MIR17	2
GO:0014896	muscle hypertrophy	45370	111/18670	0.000184902	0.00564414	0.00334284	EZH2/MIR214/MIR17	3
GO:0001704	formation of primary germ layer	45370	121/18670	0.000238518	0.00710318	0.00420698	FOXF1/MMP2/MMP9	3
GO:0043500	muscle adaptation	45370	122/18670	0.000244374	0.00710429	0.00420764	EZH2/MIR214/MIR17	3
GO:0032103	positive regulation of response to external stimulus	45401	323/18670	0.000277538	0.00788079	0.00466753	PDCD4/ABCC1/NUPR1/MIR17	4
GO:0045332	phospholipid translocation	45341	25/18670	0.000290281	0.00789192	0.00467412	ABCB1/ABCC1	2
GO:0046677	response to antibiotic	45401	327/18670	0.000290857	0.00789192	0.00467412	KDM1A/MIR107/EZH2/MIR17	4
GO:0034204	lipid translocation	45341	26/18670	0.00031428	0.0081646	0.00483562	ABCB1/ABCC1	2
GO:0060544	regulation of necroptotic process	45341	26/18670	0.00031428	0.0081646	0.00483562	MIR107/MIR214	2
GO:0071901	negative regulation of protein serine/threonine kinase activity	45370	145/18670	0.000405856	0.0103165	0.0061101	PDCD4/PTPN6/CDKN1C	3
GO:0042542	response to hydrogen peroxide	45370	146/18670	0.000414104	0.0103165	0.0061101	MIR107/EZH2/MIR17	3
GO:0071236	cellular response to antibiotic	45370	147/18670	0.000422459	0.0103165	0.0061101	MIR107/EZH2/MIR17	3
GO:0035690	cellular response to drug	45401	369/18670	0.000459949	0.0110117	0.00652187	CDH1/MIR107/EZH2/MIR17	4
GO:0030856	regulation of epithelial cell differentiation	45370	156/18670	0.000502586	0.0118011	0.00698941	MMP9/EZH2/CDKN1C	3
GO:0030900	forebrain development	45401	381/18670	0.000518986	0.0119563	0.00708129	FEZF1/KDM1A/CDH1/EZH2	4
GO:0042692	muscle cell differentiation	45401	385/18670	0.000539816	0.0122058	0.00722911	PDCD4/FOXF1/KDM1A/EZH2	4
GO:0071695	anatomical structure maturation	45370	165/18670	0.000591883	0.0129712	0.00768241	MMP2/KDM1A/CDKN1C	3
GO:0034390	smooth muscle cell apoptotic process	45341	36/18670	0.000605535	0.0129712	0.00768241	PDCD4/MIR17	2
GO:0034391	regulation of smooth muscle cell apoptotic process	45341	36/18670	0.000605535	0.0129712	0.00768241	PDCD4/MIR17	2
GO:0043433	negative regulation of DNA-binding transcription factor activity	45370	170/18670	0.000645609	0.0135087	0.00800075	KDM1A/NUPR1/EZH2	3
GO:2001233	regulation of apoptotic signaling pathway	45401	406/18670	0.000659107	0.0135087	0.00800075	MMP9/KDM1A/NUPR1/MIR17	4
GO:0010939	regulation of necrotic cell death	45341	38/18670	0.000674881	0.0135087	0.00800075	MIR107/MIR214	2
GO:1904706	negative regulation of vascular smooth muscle cell proliferation	45341	38/18670	0.000674881	0.0135087	0.00800075	PDCD4/MIR214	2
GO:0010661	positive regulation of muscle cell apoptotic process	45341	39/18670	0.00071093	0.0140007	0.00829217	PDCD4/MIR17	2
GO:0048771	tissue remodeling	45370	179/18670	0.000749994	0.0145356	0.00860895	MMP2/MIR214/MIR17	3
GO:0150077	regulation of neuroinflammatory response	45341	41/18670	0.000785771	0.014991	0.00887869	MMP9/NUPR1	2
GO:2000045	regulation of G1/S transition of mitotic cell cycle	45370	184/18670	0.000812373	0.015039	0.00890707	EZH2/MIR214/PTPN6	3
GO:0010613	positive regulation of cardiac muscle hypertrophy	45341	42/18670	0.000824559	0.015039	0.00890707	MIR214/MIR17	2
GO:0007369	gastrulation	45370	185/18670	0.000825233	0.015039	0.00890707	FOXF1/MMP2/MMP9	3
GO:0048732	gland development	45401	434/18670	0.000845966	0.015065	0.00892253	FOXF1/CDH1/EZH2/CDKN1C	4
GO:1901343	negative regulation of vasculature development	45370	187/18670	0.000851342	0.015065	0.00892253	PDCD4/MIR214/MIR17	3
GO:0014742	positive regulation of muscle hypertrophy	45341	43/18670	0.000864257	0.0150751	0.00892849	MIR214/MIR17	2
GO:0034105	positive regulation of tissue remodeling	45341	44/18670	0.000904863	0.015345	0.00908832	MIR214/MIR17	2
GO:0070266	necroptotic process	45341	44/18670	0.000904863	0.015345	0.00908832	MIR107/MIR214	2
GO:1901990	regulation of mitotic cell cycle phase transition	45401	444/18670	0.000920977	0.0154043	0.00912345	EZH2/MIR214/PTPN6/CDKN1C	4
GO:0035987	endodermal cell differentiation	45341	45/18670	0.000946376	0.015407	0.00912506	MMP2/MMP9	2
GO:0042771	intrinsic apoptotic signaling pathway in response to DNA damage by p53 class mediator	45341	45/18670	0.000946376	0.015407	0.00912506	KDM1A/NUPR1	2
GO:1900015	regulation of cytokine production involved in inflammatory response	45341	46/18670	0.000988793	0.0158857	0.0094086	PDCD4/MIR17	2
GO:0030574	collagen catabolic process	45341	47/18670	0.00103211	0.0161565	0.00956899	MMP2/MMP9	2
GO:0042551	neuron maturation	45341	47/18670	0.00103211	0.0161565	0.00956899	KDM1A/CDKN1C	2
GO:1902806	regulation of cell cycle G1/S phase transition	45370	202/18670	0.00106406	0.0163012	0.00965465	EZH2/MIR214/PTPN6	3
GO:0042326	negative regulation of phosphorylation	45401	468/18670	0.00112008	0.0163012	0.00965465	PDCD4/NUPR1/PTPN6/CDKN1C	4
GO:0002534	cytokine production involved in inflammatory response	45341	49/18670	0.00112146	0.0163012	0.00965465	PDCD4/MIR17	2
GO:0002704	negative regulation of leukocyte mediated immunity	45341	49/18670	0.00112146	0.0163012	0.00965465	FOXF1/PTPN6	2
GO:0030857	negative regulation of epithelial cell differentiation	45341	49/18670	0.00112146	0.0163012	0.00965465	MMP9/EZH2	2
GO:0097300	programmed necrotic cell death	45341	49/18670	0.00112146	0.0163012	0.00965465	MIR107/MIR214	2
GO:0001706	endoderm formation	45341	50/18670	0.00116748	0.0165754	0.00981709	MMP2/MMP9	2
GO:0097035	regulation of membrane lipid distribution	45341	50/18670	0.00116748	0.0165754	0.00981709	ABCB1/ABCC1	2
GO:0007566	embryo implantation	45341	51/18670	0.00121439	0.0170434	0.0100942	MMP2/MMP9	2
GO:1901987	regulation of cell cycle phase transition	45401	480/18670	0.00123025	0.0170698	0.0101099	EZH2/MIR214/PTPN6/CDKN1C	4
GO:1904645	response to amyloid-beta	45341	54/18670	0.0013605	0.0186648	0.0110546	MMP2/MMP9	2
GO:0010665	regulation of cardiac muscle cell apoptotic process	45341	57/18670	0.00151461	0.0205483	0.0121701	NUPR1/MIR17	2
GO:2001234	negative regulation of apoptotic signaling pathway	45370	230/18670	0.0015455	0.0207369	0.0122818	MMP9/KDM1A/MIR17	3
GO:0010656	negative regulation of muscle cell apoptotic process	45341	59/18670	0.00162178	0.0212924	0.0126108	NUPR1/MIR17	2
GO:0010662	regulation of striated muscle cell apoptotic process	45341	59/18670	0.00162178	0.0212924	0.0126108	NUPR1/MIR17	2
GO:0006469	negative regulation of protein kinase activity	45370	235/18670	0.00164367	0.0213254	0.0126303	PDCD4/PTPN6/CDKN1C	3
GO:0010659	cardiac muscle cell apoptotic process	45341	60/18670	0.00167669	0.0213254	0.0126303	NUPR1/MIR17	2
GO:1902808	positive regulation of cell cycle G1/S phase transition	45341	60/18670	0.00167669	0.0213254	0.0126303	EZH2/MIR214	2
GO:0010658	striated muscle cell apoptotic process	45341	62/18670	0.00178914	0.0222912	0.0132024	NUPR1/MIR17	2
GO:0070265	necrotic cell death	45341	62/18670	0.00178914	0.0222912	0.0132024	MIR107/MIR214	2
GO:0097237	cellular response to toxic substance	45370	247/18670	0.00189506	0.0233725	0.0138427	MIR107/EZH2/MIR17	3
GO:0051148	negative regulation of muscle cell differentiation	45341	65/18670	0.00196439	0.0239837	0.0142048	PDCD4/EZH2	2
GO:0021537	telencephalon development	45370	251/18670	0.00198391	0.0239837	0.0142048	FEZF1/KDM1A/EZH2	3
GO:0032387	negative regulation of intracellular transport	45341	67/18670	0.00208558	0.0247232	0.0146427	FOXF1/MIR17	2
GO:0048662	negative regulation of smooth muscle cell proliferation	45341	67/18670	0.00208558	0.0247232	0.0146427	PDCD4/MIR214	2
GO:0033673	negative regulation of kinase activity	45370	257/18670	0.00212201	0.0249132	0.0147553	PDCD4/PTPN6/CDKN1C	3
GO:0003007	heart morphogenesis	45370	259/18670	0.00216934	0.0252264	0.0149407	PDCD4/FOXF1/MIR17	3
GO:0002532	production of molecular mediator involved in inflammatory response	45341	72/18670	0.00240371	0.0276881	0.0163987	PDCD4/MIR17	2
GO:0051145	smooth muscle cell differentiation	45341	74/18670	0.002537	0.0289147	0.0171252	PDCD4/FOXF1	2
GO:0010611	regulation of cardiac muscle hypertrophy	45341	75/18670	0.00260493	0.0289147	0.0171252	MIR214/MIR17	2
GO:0015914	phospholipid transport	45341	75/18670	0.00260493	0.0289147	0.0171252	ABCB1/ABCC1	2
GO:0150076	neuroinflammatory response	45341	75/18670	0.00260493	0.0289147	0.0171252	MMP9/NUPR1	2
GO:0060485	mesenchyme development	45370	278/18670	0.0026522	0.0289507	0.0171465	PDCD4/FOXF1/EZH2	3
GO:0007492	endoderm development	45341	76/18670	0.00267371	0.0289507	0.0171465	MMP2/MMP9	2
GO:0000082	G1/S transition of mitotic cell cycle	45370	279/18670	0.0026793	0.0289507	0.0171465	EZH2/MIR214/PTPN6	3
GO:0014743	regulation of muscle hypertrophy	45341	78/18670	0.00281384	0.0294023	0.017414	MIR214/MIR17	2
GO:0043407	negative regulation of MAP kinase activity	45341	78/18670	0.00281384	0.0294023	0.017414	PDCD4/PTPN6	2
GO:0072332	intrinsic apoptotic signaling pathway by p53 class mediator	45341	78/18670	0.00281384	0.0294023	0.017414	KDM1A/NUPR1	2
GO:0021700	developmental maturation	45370	284/18670	0.00281742	0.0294023	0.017414	MMP2/KDM1A/CDKN1C	3
GO:0051348	negative regulation of transferase activity	45370	285/18670	0.00284556	0.0294443	0.0174389	PDCD4/PTPN6/CDKN1C	3
GO:0022617	extracellular matrix disassembly	45341	80/18670	0.00295736	0.030344	0.0179718	MMP2/MMP9	2
GO:0072001	renal system development	45370	293/18670	0.00307701	0.0313085	0.018543	FOXF1/MMP9/CDKN1C	3
GO:0048145	regulation of fibroblast proliferation	45341	83/18670	0.003179	0.032047	0.0189804	NUPR1/MIR17	2
GO:0044843	cell cycle G1/S phase transition	45370	298/18670	0.00322741	0.032047	0.0189804	EZH2/MIR214/PTPN6	3
GO:0043154	negative regulation of cysteine-type endopeptidase activity involved in apoptotic process	45341	84/18670	0.00325457	0.032047	0.0189804	MMP9/MIR17	2
GO:0048144	fibroblast proliferation	45341	84/18670	0.00325457	0.032047	0.0189804	NUPR1/MIR17	2
GO:0048013	ephrin receptor signaling pathway	45341	86/18670	0.00340822	0.0332915	0.0197174	MMP2/MMP9	2
GO:0034103	regulation of tissue remodeling	45341	88/18670	0.00356522	0.0342766	0.0203009	MIR214/MIR17	2
GO:1904035	regulation of epithelial cell apoptotic process	45341	88/18670	0.00356522	0.0342766	0.0203009	PDCD4/NUPR1	2
GO:2000117	negative regulation of cysteine-type endopeptidase activity	45341	92/18670	0.00388921	0.0367923	0.0217909	MMP9/MIR17	2
GO:0035278	miRNA mediated inhibition of translation	45341	93/18670	0.00397229	0.0367923	0.0217909	MIR107/MIR17	2
GO:0040033	negative regulation of translation, ncRNA-mediated	45341	93/18670	0.00397229	0.0367923	0.0217909	MIR107/MIR17	2
GO:0045974	regulation of translation, ncRNA-mediated	45341	93/18670	0.00397229	0.0367923	0.0217909	MIR107/MIR17	2
GO:0007568	aging	45370	321/18670	0.00397755	0.0367923	0.0217909	PDCD4/MIR17/CDKN1C	3
GO:0001655	urogenital system development	45370	330/18670	0.00429775	0.0394553	0.0233681	FOXF1/MMP9/CDKN1C	3
GO:0043405	regulation of MAP kinase activity	45370	337/18670	0.00455741	0.0415268	0.024595	PDCD4/EZH2/PTPN6	3
GO:0008630	intrinsic apoptotic signaling pathway in response to DNA damage	45341	104/18670	0.00494025	0.0446819	0.0264636	KDM1A/NUPR1	2
GO:0015748	organophosphate ester transport	45341	105/18670	0.00503314	0.0451872	0.0267629	ABCB1/ABCC1	2
GO:1901989	positive regulation of cell cycle phase transition	45341	106/18670	0.00512682	0.0456924	0.0270621	EZH2/MIR214	2
GO:0043502	regulation of muscle adaptation	45341	107/18670	0.00522132	0.0461973	0.0273611	MIR214/MIR17	2
GO:0001666	response to hypoxia	45370	359/18670	0.00543513	0.0477431	0.0282767	MMP2/MIR214/MIR17	3
GO:1904019	epithelial cell apoptotic process	45341	111/18670	0.00560732	0.0489038	0.0289641	PDCD4/NUPR1	2
GO:0006869	lipid transport	45370	365/18670	0.00569103	0.0492819	0.029188	ABCB1/ABCC1/MIR17	3

## Sheet: CC
ID	Description	GeneRatio	BgRatio	pvalue	p.adjust	qvalue	geneID	Count

## Sheet: MF
ID	Description	GeneRatio	BgRatio	pvalue	p.adjust	qvalue	geneID	Count
GO:0042910	xenobiotic transmembrane transporter activity	45340	13/17697	7.57114e-05	0.00719258	0.00398481	ABCB1/ABCC1	2

## Sheet: KEGG
ID	Description	GeneRatio	BgRatio	pvalue	p.adjust	qvalue	geneID	Count
hsa05206	MicroRNAs in cancer	45520	310/8035	4.41073e-08	2.16126e-06	1.71786e-06	27250/5243/4363/4318/406901/2146/406996/406952	8
hsa05219	Bladder cancer	45367	41/8035	6.59552e-05	0.0016159	0.00128439	4313/4318/999	3
hsa05205	Proteoglycans in cancer	45398	205/8035	0.000588469	0.00961166	0.00763977	27250/4313/4318/5777	4
hsa02010	ABC transporters	45338	45/8035	0.00350141	0.0428923	0.0340927	5243/4363	2
