# Supplementary material for: Construction of a potential long noncoding RNA prognostic model involved competitive endogenous RNA for patients with gastric cancer
Source: Medicine (Baltimore). 2024 Jun 14;103(24):e38458. doi: 10.1097/MD.0000000000038458 (PMC11175963; doi:10.1097/MD.0000000000038458)
Supplement: Supplementary file 4 [file medi-103-e38458-s004.xlsx]

## Sheet: test-data
TCGA-CG-5725-01	TCGA-VQ-A8PF-01	TCGA-R5-A7ZR-01	TCGA-BR-4201-01	TCGA-CG-4469-01	TCGA-BR-8382-01	TCGA-RD-A7BW-01	TCGA-VQ-A8PQ-01	TCGA-VQ-A91Q-01	TCGA-BR-4191-01	TCGA-VQ-A923-01	TCGA-BR-6705-01	TCGA-CG-5724-01	TCGA-BR-8590-01	TCGA-BR-A4IV-01	TCGA-IN-A6RL-01	TCGA-VQ-A8PH-01	TCGA-FP-7735-01	TCGA-RD-A8N6-01	TCGA-CD-5803-01	TCGA-BR-8367-01	TCGA-VQ-A8PC-01	TCGA-CD-A48C-01	TCGA-VQ-A91D-01	TCGA-CG-4306-01	TCGA-EQ-8122-01	TCGA-CD-A489-01	TCGA-VQ-A94R-01	TCGA-BR-6565-01	TCGA-CD-5813-01	TCGA-RD-A7C1-01	TCGA-BR-8295-01	TCGA-BR-6707-01	TCGA-BR-A4QL-01	TCGA-CD-8532-01	TCGA-CG-5726-01	TCGA-VQ-A8PE-01	TCGA-BR-8284-01	TCGA-VQ-A8DZ-01	TCGA-BR-6709-01	TCGA-CG-4440-01	TCGA-VQ-A8PK-01	TCGA-FP-8210-01	TCGA-CD-8527-01	TCGA-BR-8365-01	TCGA-CD-5801-01	TCGA-IN-A6RR-01	TCGA-CG-4465-01	TCGA-D7-6527-01	TCGA-BR-6458-01
MIR4435-1HG	1.35966	1.95335	1.47783	1.93319	1.58413	2.32891	2.37549	1.27703	1.95169	2.40619	1.72682	2.17729	3.68558	1.42274	1.2457	1.81488	1.3369	2.45325	1.26102	1.67116	1.40485	1.77645	2.52265	1.97185	1.81477	2.25384	2.51737	1.62693	1.3684	1.85516	2.50997	1.535	2.54087	1.16155	1.5166	1.05385	1.71058	1.72247	2.37378	2.21352	2.23747	2.61965	1.45894	2.26834	1.13445	2.69763	2.25737	1.52162	0.915548
CTD-2510F5.4	3.41754	3.44748	3.50326	3.1046	2.90429	3.07094	2.06243	1.88118	3.33642	3.6421	2.66506	2.81981	4.19444	3.0792	1.0732	2.33704	3.09242	2.31723	3.02725	2.24856	2.98046	3.81409	3.61582	2.74554	3.35226	3.82772	2.27168	3.78267	3.24259	2.29688	3.67625	4.22674	3.05085	2.52815	3.0703	3.41463	3.9092	3.88976	3.38166	3.26304	4.00525	4.34796	2.27121	3.47055	1.725	3.08261	1.89387	3.65055	2.63826
PGM5-AS1	0.294814	0.174312	0	0.246322	0	0.641578	1.91645	0.422217	0.0383145	0.281165	0.186169	0.871639	0.257705	0.82397	1.97496	0.185752	0	0.218869	1.00891	0.749994	0.529772	0.213071	0	0.0232647	0	0.401272	1.96077	0.206458	0.63889	0.496075	0.45739	0.343222	0.0682933	0.0245218	0.203126	0.0366074	0.0668123	0.473803	0.0810993	0.0456864	0.0163825	0.0160376	1.41005	0.14328	1.44105	0.0292358	0.271721	0	0.0694023
FOXD2-AS1	0.870749	2.82923	2.82377	1.1109	1.90728	1.26687	0.9789	1.58232	2.38477	1.84965	3.27114	1.40007	1.56889	1.10823	0.638939	1.97174	3.04636	1.27799	2.54168	1.29211	1.69876	1.74828	1.22909	3.16421	1.10398	1.55777	0.886817	3.371	1.80308	1.60479	1.92487	2.32928	3.15197	2.62998	2.74756	1.17927	2.59381	2.21	2.46771	1.69028	1.93992	1.0267	1.12688	3.05112	1.10288	1.96992	2.81501	0.958321	1.38778
FAM83H-AS1	4.58291	3.74908	3.15794	4.16394	4.70641	3.86058	1.1097	2.55505	3.51544	3.76957	3.75768	1.31894	3.83177	4.57604	1.24796	3.66175	3.85859	2.49962	3.66257	3.22787	4.56676	3.60746	3.34653	4.24559	2.95435	3.52057	2.82478	2.13863	4.86216	3.24681	3.54047	2.10976	4.81396	3.98755	3.51623	4.57545	5.44342	4.09491	4.66633	2.35894	1.19755	4.58984	2.89327	3.94487	2.36836	3.22588	3.38299	2.80932	2.08722
ANKRD10-IT1	1.8379	2.91607	2.63187	3.33536	4.0862	3.4103	3.56501	3.4333	4.58824	3.03721	3.959	1.94965	2.21177	2.98774	3.42909	3.69757	3.58201	2.05242	4.85421	1.57089	2.97414	2.61856	3.09655	3.43072	2.81159	3.5866	3.81024	4.48714	2.49219	1.31026	2.50235	2.34255	2.11645	2.97153	2.14313	1.48272	4.51407	2.12465	3.64146	1.25788	3.46351	4.21477	3.66923	2.13629	2.86952	1.47509	3.12612	2.39785	1.5201
UBXN10-AS1	0.57161	0.0377905	0	0.440006	0.876428	0.645985	3.08719	0.200437	0.523157	0.0997276	0	1.20399	0.280976	1.19323	2.28118	0.549697	0.274955	1.10525	2.00302	0.894347	0.496069	0.145051	0.491854	0.0577128	0.545261	1.05642	4.0178	0.267846	1.26815	1.21816	1.18186	0.603645	0.0824325	0.477645	0.5545	0.143093	0.0648462	0.362534	0.308225	0.120758	0	0.757413	1.88102	0.71574	2.6441	0.371741	0.482952	0.349956	0.0837966
LINC01082	1.1162	0.846409	1.09316	0.812356	0.152548	0.924571	1.34575	0	0.803166	0.96484	1.23339	0.290859	0.0585839	1.56946	0.639788	1.62215	1.02899	1.08704	1.11083	2.70308	0.803853	1.321	0	0	1.41133	0.384942	2.10676	1.46961	0.474588	0	1.48839	0.741168	0.964975	0.371486	1.75326	0.528214	0.589842	1.6747	0.953475	0.381725	0.319969	0.27298	3.17634	0.478465	1.99659	1.43269	1.48195	0.397775	1.58768
AL928768.3	0.337361	1.31942	0.151159	1.11921	0	0.261748	0.555338	3.29561	0.133868	1.70873	1.24186	1.31998	0.4366	1.49194	0.183936	1.71671	1.3817	1.15418	0.163803	0.381247	0.270802	2.12194	0.21286	0.193775	2.02628	0.208176	1.20965	0.147673	0.793572	1.1815	1.54837	1.35052	1.21753	0.0909213	1.53519	0.425208	1.11493	1.06879	0.0937122	1.88987	0	0.32626	1.98703	0.340456	2.60716	0.923846	1.48156	0.158372	1.17875
RP11-589N15.2	1.19045	2.66585	1.97827	3.87689	2.64048	2.87854	2.40185	2.4519	3.32499	3.16592	2.52684	5.92862	1.82135	3.17064	2.06527	2.24086	1.67141	4.46651	3.64633	1.83847	2.27246	2.60871	4.81413	2.49451	3.04585	2.22749	2.08277	3.21817	2.26473	1.90341	3.25913	1.46896	2.9169	3.37156	2.83818	2.58257	2.56699	2.46149	3.28965	1.92838	2.55184	3.80012	2.09325	4.58461	1.75482	2.73733	2.99755	2.61303	2.04952
RP11-303E16.2	3.37899	3.20235	3.91662	2.70123	2.64239	3.53114	2.65569	2.24827	2.56459	2.80004	3.14986	2.70113	3.90328	3.43497	2.42188	2.78762	4.47344	5.05006	2.29447	2.22347	2.39485	2.57374	4.47172	2.90921	2.62596	3.88262	3.2185	2.5349	3.67801	2.39281	3.68001	4.00185	4.70997	4.45182	3.46408	3.19688	2.77855	3.63388	4.04941	3.39433	3.17633	1.96646	2.6848	4.73159	1.70286	4.56771	3.71383	2.62345	3.41831
VPS9D1-AS1	4.62946	3.21251	3.22828	2.91217	2.54711	3.50228	0.879929	1.93302	1.19643	2.11141	2.18799	3.26898	4.33286	2.43814	1.04757	3.17173	3.69638	2.27971	2.43487	1.41897	2.3119	2.30415	2.67303	3.30824	1.78879	3.98212	1.74664	3.15881	3.57873	1.40062	1.85283	4.60419	2.62442	2.59553	2.71846	2.46466	4.63271	3.25255	3.8307	2.88272	3.75796	0.836756	2.41391	3.97644	0.981823	3.8703	3.80515	2.53803	2.42413
TRIM31-AS1	0	1.71937	1.5864	1.07331	3.32033	0.939751	0.695259	1.19678	2.65044	2.66725	2.85222	1.02269	0.873623	2.09669	0.23796	1.90556	1.17238	0.928421	3.10286	0.676559	1.28875	1.12371	1.76135	0.889931	1.13749	1.88836	0.922572	1.99454	1.24206	0.692543	1.74722	1.22303	1.30735	0.536425	1.6173	1.23639	2.44403	1.45264	2.28455	0	0.913271	1.25964	0.909292	1.56832	1.3611	2.18569	2.41182	1.6162	1.61143
RP11-488L18.10	1.45684	2.74251	2.43634	2.95208	3.35572	2.48407	2.61777	3.11374	3.413	3.08737	3.6099	1.1151	1.37785	2.39617	2.94045	3.17317	4.13231	2.40143	3.15152	1.12269	1.98674	2.94477	3.97501	2.12638	2.45943	2.47376	3.50303	3.04697	2.05601	1.35122	2.10951	3.28266	2.61507	3.84129	2.17786	0.976279	3.25161	2.31798	3.20758	1.49697	2.32697	2.67953	2.02956	3.76598	1.85349	1.83448	3.29102	1.9714	1.45953
RP11-285F7.2	2.29024	3.60443	3.76972	3.61822	4.34119	3.97198	3.23024	3.89789	4.21453	3.66023	4.56798	2.79583	1.77224	3.2503	3.45019	4.31802	3.84426	5.27366	4.58765	2.56275	2.43951	4.34879	3.78664	3.41818	3.6372	3.56299	4.91629	4.87972	3.0788	1.7487	2.89452	2.53416	3.21301	5.46946	4.06645	2.99608	3.30156	2.40624	3.72815	2.11326	2.90169	3.84983	2.93705	3.65225	2.83768	3.53913	4.83304	2.70304	2.84375
RP11-357H14.17	3.34061	0.30739	4.49805	1.48763	3.43022	3.6652	2.55169	2.23481	3.58023	0.485667	0.550327	3.01479	4.58462	3.11092	1.63674	4.30358	3.74441	2.00315	3.51407	0.302472	2.83493	2.97937	3.91022	2.67058	3.09423	3.37272	2.54502	3.58115	3.30087	3.43022	4.90549	1.73729	0.479842	4.6132	2.79179	2.31824	3.25439	3.47571	4.43876	2.15686	2.79894	2.55413	2.34283	4.9521	1.65543	1.08884	3.06507	3.33082	0.0804261
HNF1A-AS1	0.0695997	3.56796	4.34666	1.12835	4.265	1.3915	0.750755	4.25715	3.49871	2.70155	5.23278	0.815088	0.387189	1.76893	1.85905	3.52406	4.2653	2.69852	4.84813	2.04897	3.30941	3.07125	2.46125	2.46893	1.2675	3.37943	2.32323	4.24384	2.18425	1.38699	3.16936	4.17994	2.55589	3.3251	4.01428	1.96289	3.46072	3.12874	2.82085	0.0247557	2.13252	0.270593	2.46717	3.36287	2.88601	2.50769	3.8971	1.3623	2.38309
FEZF1-AS1	0.618624	1.34962	2.54595	1.40927	3.60692	2.32179	0.89808	0.463179	1.67771	2.19036	2.76074	1.13537	0.0392547	1.39465	0.552417	0.899676	0.21037	1.71217	0.156986	0.056111	2.49418	1.11923	1.46907	2.23863	1.09467	2.65271	0.161841	1.77323	1.263	0.187215	1.37431	0.098379	2.07809	1.9058	0.287997	1.67037	0.819118	2.92004	1.55202	0.256863	0.142581	0.448982	0.536675	0.431874	0.176304	0.0322735	2.43642	1.32205	1.43463
RP11-304L19.3	1.2092	1.53988	3.56503	2.47956	4.18529	3.00144	1.38735	3.34203	2.53196	1.78649	3.06845	2.1062	2.69117	3.22985	1.51932	3.94355	2.87062	3.67569	3.10044	0.883684	4.16838	3.5927	4.21976	3.55972	2.46457	3.0195	2.16735	3.23285	3.98699	0.888549	3.98774	2.36685	0.681498	5.02629	2.67557	2.83925	2.57454	4.11371	3.45504	0.335116	4.61727	0.865538	2.14344	3.82365	2.56618	4.07063	3.76792	3.85871	2.6008
RP11-465B22.8	4.49732	2.85596	3.53786	1.91227	4.41269	3.09618	0.395835	2.9231	3.44179	1.50111	4.00705	0.88622	1.88889	1.81114	1.53365	3.51026	3.96055	2.09271	2.55408	0.594837	2.43899	3.05244	2.68844	4.93393	3.19735	2.28433	2.42403	4.48453	2.84844	1.6347	3.36863	1.21817	3.49438	4.95539	1.7874	3.00075	3.27716	2.23384	2.79074	0	1.66509	2.93924	1.89755	2.18071	1.71837	2.22348	4.54551	1.64513	1.18076
RP11-510N19.5	0.345445	1.57943	0.965004	0.744715	2.2542	0.935096	1.57547	1.61057	2.37083	2.01828	3.67581	0.846734	0.245095	1.99314	0.355341	2.72935	2.94106	1.00343	2.33831	0.340556	1.38991	2.23769	2.25656	2.34206	1.92727	2.48252	2.68838	3.4457	0.878579	1.52852	0.636633	1.23762	2.3681	1.42331	1.24933	1.19728	2.57361	1.06143	2.02745	0	1.18138	1.81267	0.604025	1.89289	1.13741	1.04481	3.02308	1.37224	1.19056
SOX21-AS1	4.1015	1.60915	1.34074	0.438332	0	0.0312659	0.186358	1.50119	2.19987	0.390594	2.61147	0.482414	0.078066	0.756212	0	2.89884	0.274313	0.0339604	1.3724	0.647348	0.263165	1.15757	0.00504321	0.0226612	1.01112	0.0721549	1.14827	0.0113716	0.0204172	0.0105657	0.525182	0.0471099	2.31287	0.0256101	1.40585	0	0.210299	2.37483	0.344575	0.165964	0	1.02764	0.700006	0.113799	1.75822	2.11403	3.19658	0.0304024	0.364736
CASC9	3.03096	0	2.89935	2.09836	3.73566	2.75891	1.65712	0.130415	2.54272	0.152522	0.0420838	0.633861	1.30106	2.23056	0.326509	2.66884	1.90765	0.77289	2.56377	2.12428	2.96903	0.138431	3.08111	1.85653	0.069968	2.73412	2.94228	2.26467	1.86387	0.684278	0.960583	2.364	1.40549	1.61836	0	2.36505	1.89295	3.12055	4.08313	2.14267	2.5255	1.57784	1.03224	2.93464	0.647489	1.5856	3.84607	1.25563	1.53851
AC053503.6	0	0.240352	0	0.802618	0.101908	0.215049	3.33703	0.154603	0.0736524	0.315483	0.176021	1.77343	0	2.07481	4.18465	0.841524	0.184698	0.158992	3.1088	1.30242	1.55354	0.567184	0.0722922	0.0655211	0.477298	1.38155	3.25694	0.0814222	1.08096	0	1.07791	0.187977	0.181267	0	0.341143	0	0.335345	0.773631	0.217464	0	0	0	2.16068	0	1.93496	0	0.445833	0	0.268122
AF001548.6	0.272707	0.601045	0	0.186223	0.851876	0.335558	2.90487	1.4106	0.534033	0.136912	0.535275	1.88226	0.0928293	1.23083	4.0831	0.343442	0.039577	0.250719	2.43085	2.13236	2.35934	0.316369	0.143577	0.155151	0.370492	1.28116	2.90601	0.386705	1.2231	0.840545	0.445699	0.226552	0.0765937	0.118532	0.724094	0.133152	0.146101	1.43821	0.505521	0.359913	0	0.222829	2.11652	0.5758	3.19344	0.0640868	0.244086	0.071641	0.321401
HAND2-AS1	0.00837434	0.145401	0.0203975	0.231729	0.0191243	0.387049	3.40834	0.558795	0.0656456	0.142716	0.144025	1.10603	0.0552625	1.46551	3.37073	0.0760725	0.0266946	0.0133451	2.65194	1.14826	1.85741	0.274911	0.234907	0.0539725	0.0814597	1.07192	2.69976	0.258014	0.808591	0.2471	0.566625	0.0560899	0.223804	0.143023	0.376167	0.0129507	0.0119951	1.16074	0.104857	0	0.0584963	0.0289219	2.59324	0.393614	3.53111	0.109419	0.117143	0.0524645	0.0177967
RP11-284F21.10	2.50652	0.348306	3.02873	3.84483	3.26525	3.02123	0.297001	2.08272	3.19655	0.668206	2.95635	3.97811	3.18859	1.90792	0.83367	2.62653	0.970131	4.2298	1.73418	0.876551	2.68655	3.36576	0.574756	3.5995	2.58121	4.06716	2.13168	3.05696	4.10049	1.81848	0.487107	0.471971	0.223467	3.44279	2.35664	3.36808	2.63213	2.9565	2.47557	2.70506	3.98436	2.49754	1.71924	1.60095	0.503527	3.47993	2.13287	3.07264	2.69091
AC016735.1	0	2.10853	2.98506	1.85675	2.42174	2.30745	0.675926	2.68985	2.94169	2.05564	3.95731	1.4128	2.49235	2.04474	1.0275	1.85589	1.84066	2.01013	2.98784	1.3094	2.69769	2.30047	1.48387	2.30809	2.4125	2.87857	0.428386	3.5143	1.75364	3.07759	1.6323	1.43825	2.14289	3.61207	5.11778	2.15071	0.880416	3.01751	0.943047	0.358184	3.67975	2.43103	1.50451	1.94326	1.68461	4.16762	3.43821	0.0828039	3.35069
UNC5B-AS1	0.490228	0.106456	0.421534	1.89627	0.0654057	0.384681	1.26444	0.718169	3.04764	0.270844	0.0293562	0.431166	3.40823	0.309779	0.35445	3.54913	0.282573	0.127346	1.07597	0.749687	0.225466	0.543779	1.18262	0.33911	2.15641	0.289885	1.97956	0.265857	0.179547	0.227581	0.768909	0.261127	0.783324	1.20099	1.25975	0.0705872	0.281623	0.497902	0.812283	0.785976	0.0927193	1.2933	0.590637	1.7992	0.769164	0.31887	1.98337	0.109978	0.0609323
RP11-132A1.4	1.20076	1.68165	2.31334	3.22691	2.70299	2.45797	0.215023	0.57065	1.4493	1.14842	1.12105	2.33686	3.90928	2.63791	0.490536	1.84804	2.80946	1.7122	1.16012	1.6805	1.91753	1.42401	3.21631	2.05118	1.76926	2.31305	0.301525	1.25312	3.64086	1.22439	2.46421	4.03063	3.03366	3.34607	1.89229	3.29649	2.52084	2.9602	1.38937	2.52025	3.60155	0.885139	1.58848	2.00239	1.2591	3.37228	2.60667	0.811178	2.40134
HCP5	3.79173	5.40219	4.10026	3.83856	5.06845	5.63575	3.9191	4.7667	4.87409	4.54433	5.05543	3.62436	4.7829	3.33527	2.33097	5.01596	3.23477	4.30346	4.45851	4.77241	3.52649	4.27909	2.86389	5.50336	5.55257	3.42174	4.53247	3.86731	5.2272	4.41094	3.68526	1.45598	4.51752	3.88425	4.8397	3.51944	4.30844	3.95291	3.65553	4.96848	3.90527	4.75592	4.10063	5.16485	3.13343	5.59604	3.76905	3.05994	3.2308
FENDRR	0.890108	1.89108	1.233	1.52844	0.460898	1.08996	3.73766	0.813085	2.21459	2.07001	1.71934	1.91136	0.0682089	2.71586	4.04399	1.46809	1.52029	0.933757	2.92312	2.5643	2.41819	2.75435	0.303069	0.192125	1.95626	2.20803	3.72229	1.75172	1.70347	0.505458	0.932261	0.737689	0.92625	0.370539	1.83058	1.18627	1.25423	1.89122	0.980028	1.93518	0.454857	0.752711	3.42621	0.711999	4.1508	0.892704	1.09356	0.399846	1.60835
RP11-326C3.2	0.235636	1.45788	1.87717	0.435589	4.43732	3.48206	1.72496	4.27135	1.32232	2.49219	1.67669	3.02836	0.904053	3.40252	0.802475	3.21495	4.67904	1.1564	4.83197	0.899763	3.20779	3.8905	1.42568	4.58822	1.84297	0.713985	1.83692	0.539712	4.54329	0.859758	0.710712	4.55964	1.59575	4.21984	1.24626	0.365761	2.24339	1.6722	3.66783	1.80123	1.46697	2.09013	1.89937	0.599655	1.99029	1.74546	1.60944	2.86795	0.319911
RP5-881L22.5	0.0594998	1.04316	1.95189	1.19414	3.83252	1.39475	0.392497	1.11144	1.23069	1.08955	1.78169	0.465233	0.446899	1.17736	0.204302	0.984773	3.80568	0.93158	3.31436	0.340137	0.980758	2.2971	1.25387	0.499323	0.761131	3.41287	1.44272	2.43482	2.97139	0.804632	1.98787	0.895445	1.29655	1.25733	1.45826	1.15872	2.10853	1.66161	3.09114	2.34457	1.55278	1.05763	0.532351	1.21331	0.423994	1.16405	0.681944	1.07904	0.160694
RP11-304L19.1	1.57888	1.41415	2.92542	1.71416	3.22157	3.33153	0.958194	3.249	2.48139	1.49693	2.97391	2.47554	3.56288	3.35771	1.51205	3.45541	2.56964	3.4406	2.67481	1.1403	3.9436	3.31866	3.67359	3.54209	2.04067	3.10355	1.79345	2.90923	4.3142	0.984794	3.62157	2.53156	0.6849	4.56035	2.70327	3.64593	2.32793	4.28662	3.31694	0.174885	4.37282	0.828206	2.53448	3.54949	2.73289	4.76425	3.1904	3.36173	3.13594
CASC19	0.0730947	1.56303	1.27288	1.55628	0.987545	1.74616	0.388183	1.72807	1.22817	0.762314	1.10328	3.27145	4.14833	4.89351	0.181582	1.77266	2.07362	0.744633	2.07113	0.828388	0.983746	3.17161	3.25735	0.191302	2.09457	1.42451	1.08155	1.39513	1.29086	0.0919827	3.73781	0.887059	0.218381	0.253979	0.217625	1.01027	3.79423	0.324965	2.32337	0	6.48431	0.273319	1.01219	2.14173	0.371115	1.39711	2.96274	0.652815	0.169487
RP11-284F21.7	3.47449	0.635586	3.68292	3.71773	3.26431	3.57597	0.496802	2.67773	3.2546	0.494994	2.91054	4.91061	4.18327	2.56434	0.962085	3.53236	1.27061	4.32105	3.49733	1.59565	3.40928	3.83153	1.16684	3.99943	2.75192	4.6208	2.34655	3.23378	4.79824	2.38058	0.479199	0.782153	0.598672	3.15986	3.22591	4.46859	3.04231	3.90489	3.05722	3.29011	3.86382	3.34049	2.56154	3.25425	1.25387	3.91077	3.01121	2.94229	3.38622
RP11-109M17.2	0.230687	0.167424	1.74969	1.6801	4.56407	5.25987	0.825836	2.85186	0	1.41096	0.944754	1.08364	0	0.253905	0.237561	5.59411	2.44625	3.48565	0	0	1.3955	0.451846	4.48198	3.08315	0.615747	0.778353	3.17708	1.64533	0	0.52536	2.34261	0	0	2.03706	0.625943	4.13733	0.146101	3.48993	4.19673	3.01502	0.512613	3.88549	0.510077	0.609319	0	0	5.27075	0.818581	1.74709
LINC00675	0.112387	2.8662	4.32707	1.77732	3.05866	3.29351	0.388906	1.98258	0.912873	2.21521	3.46528	0.291778	0.414353	2.43788	0.784784	3.70068	2.13355	3.06823	1.92081	2.48482	2.40343	2.84032	0.424642	0.489729	4.37672	2.51405	0.123659	2.8937	3.51632	2.07908	1.0616	0.47277	4.01906	4.35282	4.65186	3.40229	1.35895	3.58144	0.838906	0.0193591	0.815064	2.74505	2.19124	2.39402	2.16833	0.348083	5.41449	5.03632	3.79022
time	15.01	2.5	6.08	30.88	7.06	25.03	5.12	15.64	20.8	18.33	2	25.59	12.02	9.33	28.55	13.34	12.78	3.48	8.94	11.2	26.31	46.22	11.6	11.7	1.02	7.98	11.3	42.51	9.17	12.39	16.66	2.2	19.88	16.13	11.63	28.94	22.17	8.05	13.01	12.16	4.01	17.84	5.03	7.16	17.51	13.17	6.73	9	10.25
status	1	1	1	1	1	1	1	1	1	1	1	1	1	1	1	1	1	1	1	1	1	1	1	1	1	1	1	1	1	1	1	1	1	1	1	1	1	1	1	1	1	1	1	1	1	1	1	1	1
[truncated: 137 more columns]

## Sheet: train-data
TCGA-D7-6528-01	TCGA-BR-6564-01	TCGA-MX-A666-01	TCGA-D7-5578-01	TCGA-CG-4443-01	TCGA-VQ-A8E3-01	TCGA-VQ-A94T-01	TCGA-VQ-A91N-01	TCGA-F1-6875-01	TCGA-F1-A72C-01	TCGA-CG-4444-01	TCGA-BR-4294-01	TCGA-D7-A6EZ-01	TCGA-CD-A486-01	TCGA-BR-8059-01	TCGA-CG-4305-01	TCGA-HU-8604-01	TCGA-D7-8579-01	TCGA-IN-A7NR-01	TCGA-VQ-A928-01	TCGA-RD-A7BS-01	TCGA-RD-A8N9-01	TCGA-HU-8602-01	TCGA-VQ-A91V-01	TCGA-HU-A4G8-01	TCGA-VQ-A94O-01	TCGA-RD-A8MV-01	TCGA-BR-8058-01	TCGA-D7-A4Z0-01	TCGA-RD-A7BT-01	TCGA-CG-5720-01	TCGA-HU-A4HD-01	TCGA-D7-A6F0-01	TCGA-F1-6874-01	TCGA-BR-6563-01	TCGA-VQ-A8E0-01	TCGA-CG-4301-01	TCGA-D7-A6EX-01	TCGA-CG-4476-01	TCGA-CD-8529-01	TCGA-IN-A6RI-01	TCGA-CD-8530-01	TCGA-BR-4253-01	TCGA-IP-7968-01	TCGA-B7-A5TJ-01	TCGA-VQ-A922-01	TCGA-HU-A4H2-01	TCGA-KB-A93H-01	TCGA-CD-A4MH-01	TCGA-HU-A4GY-01
MIR4435-1HG	1.8321	1.47203	1.20839	1.21926	1.1488	2.01942	1.85525	1.12195	2.33938	2.45813	1.17311	0.410378	1.97112	2.35634	2.3226	1.87143	1.91577	1.38515	1.87371	1.41888	2.81088	1.87345	2.6461	1.6993	1.60494	1.89583	1.83338	1.54915	1.90422	1.59143	1.51669	1.28679	1.29768	1.83765	1.43566	1.26495	2.02347	1.6508	1.76328	1.77244	1.80773	1.86404	2.24614	1.7977	1.67541	2.09003	1.97238	2.12996	1.38169
CTD-2510F5.4	3.9689	0.453464	4.26709	2.9685	2.49132	3.3502	3.9237	3.80248	3.36807	3.39611	3.61345	0.129866	4.23909	2.76085	3.25304	3.22264	4.44187	4.02063	2.77495	3.10875	2.72472	2.64204	4.36717	3.10302	3.87691	4.32	3.01445	3.77579	2.00795	3.04345	2.97162	4.52591	4.61807	3.27913	1.75647	3.75928	2.29035	2.41853	2.66056	3.11273	4.02043	3.06678	3.90794	3.88964	2.79545	4.45955	4.44234	3.0709	3.16914
PGM5-AS1	0.0817061	1.76797	0.181858	0.0878962	0.732738	0.234875	0.0319646	0.134699	0.156314	0.0256289	0.0784371	0	0	0.0391897	1.00276	0.0981228	0.284251	1.22554	0.66533	0.223643	0.763351	0.95549	0.0146691	0.0296985	0.0751826	0	0.0596287	0.0654925	0.494498	0.051344	0.105249	0.0196922	0.0269806	0.131197	0.809567	0.0136462	0.0470803	0.934518	0.22655	0.108264	0	0.375168	0.0183504	0	0.0826945	0.0373956	0.0692887	0.0842982	0.0664987
FOXD2-AS1	3.1381	1.31248	3.39427	2.13504	2.03672	1.98002	0.892373	1.28031	0.985346	1.88718	1.66482	0.171891	1.66565	2.00061	0.969095	1.2047	1.88232	2.18375	1.42108	1.15109	1.83329	1.77434	2.14158	1.91353	2.11501	3.90886	0.940888	0.996578	1.3511	1.91631	1.57132	2.31925	3.59765	3.03389	1.0945	2.62254	0.457783	0.271114	1.48553	1.21633	3.21696	1.14597	2.28221	2.08003	2.42927	3.40991	2.13415	2.5756	2.19685
FAM83H-AS1	4.08002	1.19684	4.5965	3.74856	4.79243	3.95704	3.57752	4.88327	3.34584	2.87695	2.75669	0.195522	2.85251	4.98722	4.47859	4.91268	3.34806	3.83834	4.20623	3.17738	3.53764	2.39325	5.13361	5.04311	4.42493	4.18758	3.82364	3.01753	3.54588	3.30693	2.45901	4.92424	4.59466	3.55446	1.04234	2.50491	3.57493	2.7725	2.5301	3.01939	3.80528	4.01961	3.02463	4.4536	4.55115	2.54262	2.94683	3.79544	1.63852
ANKRD10-IT1	2.02768	1.54917	3.77615	1.34535	3.97618	3.52575	2.97226	2.96628	3.86003	2.69792	2.1459	0.594763	2.93705	4.85255	2.25353	4.00646	3.38027	3.24172	2.82028	3.88823	3.33183	3.82592	2.50302	3.10434	4.20291	4.04503	3.68516	2.28535	3.86297	3.75709	1.51458	3.51844	2.74047	2.74916	3.5975	2.42849	2.95521	3.79476	3.92142	3.46774	2.48097	2.94297	2.6172	4.26612	4.37021	4.17169	3.00509	5.11148	4.56796
UBXN10-AS1	2.63198	2.30794	0.647061	0.468502	1.907	0.34479	0.27574	0.265594	0.594903	2.05995	0.990081	0	0.217047	1.69961	1.30471	0.271526	0.972344	1.31521	0.853995	0.47945	0.682885	0.557141	0.448854	0.261961	0.286909	0.436125	0.22663	0.419728	0.460485	0.827719	0.456172	0.250685	0.706554	0.304943	1.00556	0.320535	0.180307	1.55038	0.608226	0.654922	0.12267	0.435885	0.166146	0.708712	0.364811	0.374824	0.028428	0.0523886	0.0326281
LINC01082	0	2.97856	1.05656	1.95757	0.452875	0.313625	0.389563	1.09951	0.259112	1.09716	0.868657	0.0956697	0.322319	0	0.979404	1.21236	0	2.1702	2.89397	0.0753742	2.47259	1.74936	0	0.428025	0.421442	0.528278	1.04422	2.22567	2.20369	0.99965	1.05326	0.797592	0.476625	0.432923	4.14419	0.36482	1.32697	0.405417	2.1819	1.35068	0.349014	2.85897	0.234432	0.938846	0.764459	0.937296	0.87066	0.329524	1.68797
AL928768.3	0	1.66059	2.2831	2.56532	0	0.508529	0.0758059	2.04701	0	2.83902	1.47137	0.369978	0.15622	0.168907	0.373981	1.2397	1.72167	1.0716	3.79631	0.218282	1.71116	1.27301	0.497057	0.316663	0.986664	0.660062	1.82383	2.0468	1.04227	1.12145	0.800954	0.285399	0.088941	0.605098	2.33809	0.532172	0.336367	0.318521	1.35594	2.68587	0.222445	0.768942	1.11152	0	0.112458	0.18818	2.14418	0	1.27377
RP11-589N15.2	2.83208	0.997288	2.05425	3.29235	2.553	2.07515	1.90648	1.31726	1.75257	3.44798	2.23782	1.18295	3.47106	3.63571	2.72118	3.75478	1.95164	2.27443	3.08716	3.34947	2.57833	2.12657	1.80841	1.49226	2.81776	3.10879	2.19285	2.04808	2.44763	1.95377	1.61293	2.70228	3.0619	2.37268	1.89324	2.94267	2.84032	2.79434	3.11744	2.83909	1.89756	4.96509	3.16629	2.07179	3.32212	2.3891	3.8036	2.16566	2.09896
RP11-303E16.2	4.58689	2.24551	3.45119	3.70014	1.56511	3.10181	3.0018	3.12014	3.58094	3.72957	2.58265	1.66665	4.16987	2.61675	3.40264	2.29538	3.59846	2.14211	3.31428	2.77897	3.65192	2.75538	3.43877	3.56242	4.3136	3.51522	3.54674	3.52392	2.52552	3.71151	3.35435	2.49068	3.90856	2.76467	2.77069	3.21173	1.83198	2.54753	1.86209	2.94554	4.46135	3.4823	3.42748	3.10443	3.44333	2.60211	5.5497	4.5331	4.21567
VPS9D1-AS1	4.83661	1.54629	4.41071	2.9713	0.572445	3.23861	3.42377	3.4513	4.22324	3.15796	2.18968	0.0368505	3.84626	2.74012	3.45887	3.29957	3.38278	3.01215	2.78644	2.90496	3.75532	1.04297	2.44124	1.83319	3.03773	3.82474	3.17262	2.34629	1.29529	3.73091	1.4778	2.77553	3.23932	2.71074	0.864645	2.66668	1.09148	2.6473	1.16729	2.22566	2.78744	1.89842	2.08417	4.36608	2.85686	3.42929	4.89234	3.79586	1.05523
TRIM31-AS1	1.35929	0.282076	2.23471	0.972564	0.492935	1.86679	1.8324	3.03526	0.0740662	2.86533	2.54446	0.580787	1.26762	3.17738	0.786392	1.66913	1.95432	1.28067	1.96982	0.977737	2.68616	1.42926	0.803943	1.99369	2.5868	2.30296	3.15904	0.956847	2.30596	2.07435	0.332403	1.96376	2.16355	1.8197	0.540715	1.70893	2.40699	0.0462538	1.29948	2.05362	1.14351	1.36949	2.20164	1.60475	2.38486	0.98545	1.54725	1.53079	2.77023
RP11-488L18.10	2.34163	0.862561	3.55019	1.26163	2.73579	2.95927	2.0749	2.57852	2.78811	2.62165	2.15907	1.76653	2.91563	2.99523	1.80964	2.26307	3.00656	1.49431	2.24667	2.8207	3.00365	3.20457	2.0624	2.48135	2.79573	3.74681	3.46644	1.63588	2.66272	2.36046	1.04652	3.2589	3.60391	1.81499	2.19987	3.01803	3.54596	3.265	2.66495	1.98007	2.26001	2.64844	3.05208	1.7819	3.2267	3.16578	2.62961	3.85815	4.12823
RP11-285F7.2	2.10672	1.89738	3.12331	2.41401	4.13186	4.07635	2.72509	2.43576	3.23807	4.5568	2.75101	2.88478	3.50461	2.74092	3.3367	3.53878	2.57656	3.2762	3.52596	4.27941	4.23961	4.16196	1.7909	4.20721	4.72354	3.38409	4.88108	3.00192	2.9345	2.54797	3.20488	2.93058	3.71931	1.91054	3.33227	3.46943	3.57124	4.52023	4.53345	3.38159	3.64256	3.3713	2.9295	3.28765	4.1727	2.98338	4.56974	4.06789	4.05204
RP11-357H14.17	4.42266	1.67078	3.86077	4.24311	0.0182595	3.42345	2.54285	1.3587	3.76009	3.07125	2.81164	0.105381	0.230118	3.45588	0.0937232	0.447794	4.54603	3.42031	3.45269	3.42647	3.81983	2.56565	3.5162	3.15209	3.46038	3.94921	2.94624	3.11306	3.27804	3.79648	4.23237	4.16208	3.69403	3.53933	2.53671	2.0858	1.57233	3.39896	2.09341	1.4814	0.594995	3.17791	0.505165	2.79868	3.39572	3.7188	3.57437	3.9662	4.54907
HNF1A-AS1	2.39563	2.21904	4.73658	2.57752	2.54883	3.20692	1.30461	2.71159	1.63329	3.26627	2.53838	2.67328	3.12975	3.68919	1.60893	1.98893	3.01653	2.87863	2.77771	5.08849	2.08409	3.45835	0.0899176	2.99812	1.73809	2.86738	3.92669	2.56199	1.8981	2.90592	1.95885	2.25433	3.55044	2.90882	2.07564	3.20524	2.26416	3.51927	3.33597	2.48054	4.10707	3.49559	1.69518	3.23379	3.43025	3.18775	2.45803	3.28731	3.61773
FEZF1-AS1	0.337806	0.626598	0.422006	1.49222	0.875372	1.65617	1.29287	2.18169	0.325567	0.0559774	0.10907	0.00656829	0.0179164	0.303472	1.35687	0.0378253	1.79865	0.832333	0.0393118	2.29222	0.551819	0.436291	1.91087	1.26669	1.1935	0.502401	1.30238	0.198219	1.10489	1.99353	2.19174	1.79156	0.187721	2.24086	0.895186	0.726453	1.32906	0.256237	2.48459	1.62514	0.0260432	1.97535	0	0.274113	2.63836	1.6303	2.42615	3.4856	2.93905
RP11-304L19.3	4.27294	2.47898	2.54074	3.67282	1.59089	3.45068	5.07268	3.89301	0.255925	3.20899	3.73764	0	1.73923	0.538683	2.2	3.21707	3.36539	2.95543	3.01138	2.94615	2.56584	1.03469	2.02165	4.31092	2.96519	0.380767	3.12339	3.84438	3.24474	4.24635	4.48037	3.06463	2.18078	3.51657	2.86932	2.69537	3.14362	3.67743	3.56912	3.59095	3.99873	2.11949	0.678576	1.58341	4.53035	1.41374	4.02305	5.09036	2.29708
RP11-465B22.8	2.63122	1.12242	3.07522	3.26959	3.36876	3.2399	2.44156	2.85899	2.32185	2.54774	3.23808	0.106462	3.00087	2.81243	0.59614	3.91711	1.56889	1.76488	3.64357	3.93043	2.58609	2.67963	1.52267	3.84288	4.49105	3.17876	2.51819	1.54563	2.70489	2.77326	2.58407	1.92228	2.25295	2.20597	1.30618	2.99586	2.47347	4.41256	3.37129	1.80242	3.96893	1.96948	2.78266	1.91625	3.72144	3.86211	4.31468	4.53154	4.91955
RP11-510N19.5	1.05483	0.36544	1.29138	1.96875	0.55945	1.37654	2.04486	2.66145	1.10931	1.90478	1.2129	1.06178	1.19302	3.00279	0.440013	1.31047	1.01135	0.779833	1.07906	3.48964	1.62541	2.28707	0.692449	2.45972	2.76917	2.85428	1.38804	1.01279	1.68066	1.54842	0.656722	2.62327	1.78123	1.0904	2.54844	2.26952	2.09569	0.659839	0.905419	0.759324	1.32078	3.45669	0.960539	1.80948	2.27812	2.39927	2.99117	2.18719	4.84735
SOX21-AS1	0.128389	0.554711	0.317166	0.162286	0.0949504	0.0973569	1.69597	2.20371	0.367767	0.564147	0.0449697	0.133017	0.0120632	0.189299	2.54646	0.234768	0.00933251	0.0499471	2.18582	1.27785	2.06273	0.4078	0.0162468	2.80755	0.741043	0.149948	0.0226663	2.93619	0.514973	0.497278	0	0.911234	0.0929242	0.0733681	0.598114	0.211532	1.63545	0.389755	2.01346	0.0182562	0.0710616	0.835491	0.0337543	0.357505	0.00642595	0.37479	0.107275	0.00825418	0.0203366
CASC9	0	0.614658	1.53157	3.72334	3.77574	0.044264	3.63099	2.11115	2.92544	1.26838	3.19726	0	1.96505	1.13625	2.19015	2.03387	0.399009	2.21753	2.22207	0.628499	2.5498	0.244834	1.04364	2.55938	2.3757	2.20005	0.848759	1.94295	2.00069	2.41239	0.825847	4.63176	3.2505	0.0495267	1.21775	1.12078	2.17678	4.28673	1.20237	1.81932	0.281065	2.82707	0	2.3556	0	2.0251	2.48432	3.6436	1.19591
AC053503.6	0.0909019	2.32836	0.174867	0	0	0.184712	0.0615595	0.0719471	0	0.257069	0.550511	0	0	0	1.20042	0.109134	0.131236	2.62509	0.861648	0.660617	0	0.585741	0	0.0795189	0	0	0.107628	0.253631	1.66238	0	0	0	0.0722874	0	1.20856	0	0.57042	1.86198	0.996334	0.458107	0	0.680177	0	0	0.478234	0.459711	0.240295	0	0.0732425
AF001548.6	0	2.4437	0.451402	0.146304	0.33196	0.503064	0.0253894	0.142908	0.037441	0.637903	0.171395	0.03912	0.0357516	0.029188	1.62613	0.132263	0.0548974	3.47015	0.222055	0.791676	0.356888	1.78559	0.1542	0.272268	0.458424	0.218654	0.648759	0.630364	1.36693	0.0393286	0.119306	0.272578	0	0.209009	1.02943	0.116219	0.199289	0.69412	0.31397	0.752715	0.318323	1.17238	0.260707	0.395186	0.713953	0.450808	0.288578	0.048642	0.226116
HAND2-AS1	0.0709291	2.65587	0.0763247	0.102535	0.0498526	0.0743936	0.0575994	0.0250005	0.0335666	0.26307	0.0352097	0.0198338	0.0845705	0.0645312	1.54122	0.272306	0.18764	2.37025	0.0592153	0.425368	0.329426	0.685416	0.0234849	0.012983	0.0696626	0.0218521	0.0840865	0.277048	0.341871	0.00667745	0.0899352	0.0864657	0.00842226	0.0688093	0.61386	0.010123	0.0662215	0.790544	0.710512	0.442704	0	0.685775	0.0316299	0.0118228	0.378585	0.122928	0.0867215	0.0219778	0.0880105
RP11-284F21.10	3.07531	0.681166	1.68181	2.97833	0.429756	2.12013	2.6562	1.16394	3.8273	0.917005	0.444334	0.555035	2.05837	0.378546	3.60653	3.71098	2.90591	3.36231	2.61515	3.11075	1.94807	0.376773	3.46668	4.56918	3.5038	3.08121	1.54981	2.1957	2.73348	3.42068	3.33835	0.757776	3.01883	3.24868	1.93396	2.77758	1.87156	4.16354	0.942801	1.53228	1.52492	1.11007	0.120273	3.21581	3.91904	0.863307	3.58188	3.17582	1.04829
AC016735.1	3.1486	0.137562	2.37902	1.9287	3.92149	2.56211	0.0582501	1.98116	3.55319	1.19563	2.9095	2.45027	2.6007	1.73293	2.26596	3.4235	1.66001	2.08988	2.39166	2.48306	2.86713	3.63549	1.95591	4.16383	0.839246	2.22377	2.59724	1.80021	1.03358	2.33353	3.67101	1.7553	2.68687	1.96134	2.14001	2.56456	3.01872	3.26358	2.27026	2.72092	2.21056	1.47048	3.72394	3.90609	2.82119	2.59371	3.61618	2.64435	2.67021
UNC5B-AS1	0.411086	1.12021	0.24333	0.221641	0.897305	0.0611209	0.271636	3.81664	0.268474	1.39925	0	0.0604154	0.184766	1.16359	2.00315	0.377138	0.202715	0.558891	2.01504	0.72454	3.4746	0.372592	0.296501	2.14116	1.0959	0.199782	0.913379	0.824851	2.70849	0.620554	0.237377	0.320655	0.197256	0.395409	1.14053	0.0233482	0.468973	1.99469	0.705268	2.27162	0.636759	0.728865	0.0621542	0.767846	0.34461	0.584351	0.743898	0.485573	0.337999
RP11-132A1.4	4.17209	1.20892	2.12344	2.05799	0.0410107	3.47685	3.34024	1.60744	1.73911	2.0242	1.74928	3.25317	2.73911	2.10449	2.35737	3.04711	2.93102	1.66524	0.474496	0.522206	1.60577	1.01645	3.64104	1.52229	1.08009	1.8118	2.04456	1.68654	0.32884	3.84684	2.38881	0.0530285	1.58884	2.76322	0.969454	0.998602	0.34443	0.139448	0.396289	0.161885	0.378071	3.07768	2.61382	1.83715	1.77161	1.55168	3.2794	1.79126	0.261307
HCP5	7.03176	3.49616	3.74559	4.32506	3.88103	5.15454	2.3891	4.37408	4.10415	4.8779	4.23297	1.1654	5.4642	4.32345	1.5346	3.63857	4.66663	3.53432	3.47128	5.25213	4.20785	4.5572	3.02528	4.67084	5.416	2.58389	6.22456	4.07752	3.98573	4.68766	4.84968	2.50152	4.30163	4.69351	3.76272	2.59183	4.10479	2.46469	3.97412	5.57258	4.93329	2.98159	5.4784	5.56627	4.18315	4.17074	4.04963	4.71814	3.77248
FENDRR	0.0694415	3.64479	2.50242	2.08687	0.245473	0.666855	1.12517	2.34272	0.0542317	1.11785	1.48523	0.134737	0.152766	0.162348	2.33095	1.7617	0.625838	3.01965	1.42051	1.20715	1.74306	2.64766	0.15237	1.4279	1.20452	1.55282	1.72717	2.05351	3.44326	0.808663	1.33414	1.46112	0.924279	0.51503	2.42827	1.03499	1.72338	1.2601	2.52555	1.90512	0.854555	2.39635	0.423577	1.90343	1.19347	2.10285	1.23646	0.405711	1.31326
RP11-326C3.2	3.48075	0.869567	4.06679	3.82978	3.15298	4.4588	0.198631	0.677479	4.19262	2.21177	1.40808	0.975876	1.12924	5.26432	0.494958	1.10177	1.87927	2.88518	3.03263	1.24802	2.77893	0.640661	2.81375	1.92763	2.75763	1.34198	2.52636	1.37962	2.08844	4.96614	2.18494	1.10841	4.37623	4.30476	1.86652	0.44588	0.269345	2.37886	3.05147	3.66281	0.853587	1.1843	1.24809	1.91879	4.08202	2.99619	2.21984	1.19779	3.05508
RP5-881L22.5	3.75594	0.0736027	4.23705	2.08393	2.42634	0.758983	0.147672	1.46986	1.03802	3.26423	2.01579	0	0.816874	0.948991	0.204168	1.89529	2.49528	1.25801	1.54558	0.50356	1.46497	1.59288	0.764254	0.95507	0.916571	4.30206	2.39268	0.721983	1.40921	4.15054	1.57956	3.22824	1.63046	0.888881	1.49325	0.267486	1.21345	1.51388	3.57751	1.07645	2.13108	1.05349	1.03407	2.34147	3.68247	1.02797	2.02083	4.97617	2.68275
RP11-304L19.1	4.69127	2.83635	2.77571	4.41876	1.46734	3.18632	4.89861	3.7315	0.323224	3.01464	3.5507	0.0917125	2.06191	0.85867	2.58088	2.68388	3.51141	3.35806	2.42507	2.69145	2.70273	0.893841	2.2812	4.07961	2.83669	0.308944	2.76021	4.31014	3.06671	4.22721	4.76502	2.93482	2.14771	3.71266	2.99074	2.93115	2.47992	3.86943	2.918	3.61912	3.82878	2.55084	0.46766	1.78293	4.58226	1.04999	3.985	4.30981	2.01994
CASC19	2.11582	0.403849	2.72759	1.74241	0.635895	3.0229	0.0747995	2.51418	0.596673	0.561883	2.34043	0	0.337099	0.917035	1.29834	2.21572	2.73078	1.08529	0.998164	0.717639	2.07884	0.565929	1.25474	1.95257	0.205239	3.40118	1.79007	0.983753	2.3644	2.85047	0.68072	3.47471	1.13207	0.843451	0.485537	0.861711	3.13863	1.18089	1.12037	0.424566	3.02734	2.74821	1.9093	1.15563	0.713442	1.21938	3.28783	2.89214	0.251832
RP11-284F21.7	4.47863	1.82119	1.7971	3.92825	0.644486	2.47539	2.74565	1.6672	4.56344	1.85703	0.652667	0.924095	2.93453	0.883838	4.19236	3.64861	3.63853	3.77746	3.29478	3.01495	2.50687	0.55103	4.17715	4.72902	3.81523	3.908	2.23513	3.11882	3.02821	4.49159	4.25229	1.63272	3.25301	4.42755	2.49806	2.76509	2.00344	4.78627	1.3385	2.36224	2.14518	1.78761	0.40979	4.17081	4.67721	0.899171	3.88404	3.38611	2.5517
RP11-109M17.2	3.02708	0	0	2.49185	0	4.7478	0	0.39219	0	1.25711	0.395466	0	0	0	1.33934	4.40343	0.828391	2.4448	0.501805	1.12607	1.73935	0.368914	0	0	1.52115	0.862541	0.705677	1.90295	2.91896	0.871106	0	1.69582	0	2.69071	3.90847	2.12288	1.38115	0.40622	0.856318	0.32618	1.90424	1.60611	0	0.275097	3.86851	0	1.07531	1.9043	1.043
LINC00675	3.11946	1.49202	1.35054	4.63124	0.199149	1.66969	0.903824	3.57097	0.0374859	3.00936	2.79413	0.209076	0.12712	0.714713	0.0396414	4.04235	2.6391	2.7082	2.81254	1.78838	2.25638	2.77287	0.659711	3.44385	2.81502	0.719211	2.86288	2.86884	3.51147	3.33673	4.75492	0.612165	0.0495193	4.5325	3.46722	1.47397	5.01061	0.176631	4.30986	2.7744	3.50398	1.6539	2.23608	1.06123	3.15486	1.84035	1.45243	1.27446	1.91641
time	15.21	26.08	14.03	12.65	29.96	21.71	11.24	18.73	72.17	11.37	47.01	0	20.3	6.31	14.42	15.93	22.8	20.89	6.5	5.72	11.04	35.58	22.31	42.61	22.67	21.02	122.21	37.22	14.75	8.61	0.99	33.38	22.27	14.45	39.09	18.46	3.02	11.3	0	12.29	18.36	12.39	4.07	2.53	11.01	9.03	12.94	37.61	12.19
status	0	1	0	0	0	1	1	1	1	0	0	0	1	1	1	0	0	0	0	1	1	0	0	0	0	1	0	0	0	1	1	0	0	0	0	1	0	0	0	0	0	0	1	0	0	1	0	0	0
[truncated: 138 more columns]
