# Supplementary material for: Construction of a potential long noncoding RNA prognostic model involved competitive endogenous RNA for patients with gastric cancer
Source: Medicine (Baltimore). 2024 Jun 14;103(24):e38458. doi: 10.1097/MD.0000000000038458 (PMC11175963; doi:10.1097/MD.0000000000038458)
Supplement: Supplementary file 5 [file medi-103-e38458-s005.txt]

gene	P.value	HR	Low.95.CI	High.95.CI
MIR4435-1HG	0.01431	1.79	1.12	2.84
CTD-2510F5.4	0.42717	0.89	0.66	1.19
PGM5-AS1	0.86943	1.05	0.62	1.78
FOXD2-AS1	0.32577	0.84	0.6	1.19
FAM83H-AS1	0.1274	0.85	0.69	1.05
ANKRD10-IT1	0.73532	0.95	0.71	1.27
UBXN10-AS1	0.23951	1.24	0.87	1.78
LINC01082	0.97141	1.01	0.75	1.34
AL928768.3	0.64318	0.94	0.71	1.23
RP11-589N15.2	0.3345	1.17	0.85	1.59
RP11-303E16.2	0.74955	1.05	0.77	1.45
VPS9D1-AS1	0.88983	1.02	0.8	1.29
TRIM31-AS1	0.06303	0.75	0.56	1.02
RP11-488L18.10	0.93618	1.01	0.74	1.39
RP11-285F7.2	0.05581	0.79	0.61	1.01
RP11-357H14.17	0.10827	0.87	0.74	1.03
HNF1A-AS1	0.75353	0.96	0.77	1.21
FEZF1-AS1	0.96338	0.99	0.78	1.27
RP11-304L19.3	0.95798	0.99	0.81	1.22
RP11-465B22.8	0.16113	0.84	0.66	1.07
RP11-510N19.5	0.12844	0.81	0.61	1.06
SOX21-AS1	0.51744	1.08	0.86	1.36
CASC9	0.06105	0.83	0.68	1.01
AC053503.6	0.88953	1.02	0.78	1.33
AF001548.6	0.97743	1	0.76	1.31
HAND2-AS1	0.53289	1.09	0.83	1.43
RP11-284F21.10	0.0285	0.81	0.67	0.98
AC016735.1	0.19618	0.86	0.68	1.08
UNC5B-AS1	0.15575	1.17	0.94	1.45
RP11-132A1.4	0.63591	1.05	0.85	1.32
HCP5	0.85895	0.98	0.79	1.21
FENDRR	0.85827	1.02	0.79	1.32
RP11-326C3.2	0.28713	0.9	0.74	1.09
RP5-881L22.5	0.30034	0.87	0.67	1.13
RP11-304L19.1	0.86665	0.98	0.79	1.21
CASC19	0.86503	1.02	0.83	1.26
RP11-284F21.7	0.01789	0.8	0.67	0.96
RP11-109M17.2	0.27562	1.08	0.94	1.25
LINC00675	0.53999	0.95	0.81	1.12
