# Supplementary material for: Construction of a potential long noncoding RNA prognostic model involved competitive endogenous RNA for patients with gastric cancer
Source: Medicine (Baltimore). 2024 Jun 14;103(24):e38458. doi: 10.1097/MD.0000000000038458 (PMC11175963; doi:10.1097/MD.0000000000038458)
Supplement: Supplementary file 6 [file medi-103-e38458-s006.xlsx]

## Sheet: test_RiskScore
	AGE	SEX	STAGE	PM	PN	PT	GRADE	DFS_MONTHS	DFS_STATUS	OS_MONTHS	OS_STATUS	Riskscore	group
TCGA-CG-5725-01	72	Male	Stage IB	M0	N0	T2	G3	5.03	Recurred/Progressed	15.01	DECEASED	-0.071541	Low
TCGA-VQ-A8PF-01	76	Male	Stage IIIB	M0	N3b	T3	G3	NA		2.5	DECEASED	0.928942	High
TCGA-R5-A7ZR-01	70	Female	Stage III	M0	NX	T3	G2	NA		6.08	DECEASED	-0.00466547	Low
TCGA-BR-4201-01	66	Female		M0	NX	T2a	G1	NA		30.88	DECEASED	0.350301	High
TCGA-CG-4469-01	70	Male	Stage IV	M0	N3	T3	G3	NA		7.06	DECEASED	0.228909	High
TCGA-BR-8382-01	67	Female	Stage IIIC	M0	N3a	T4b	G3	NA		25.03	DECEASED	0.508336	High
TCGA-RD-A7BW-01	68	Female	Stage IB	M0	N0	T2	G3	NA		5.12	DECEASED	1.20593	High
TCGA-VQ-A8PQ-01	50	Female	Stage IV	M1	N1	T4	G2	2.99	Recurred/Progressed	15.64	DECEASED	0.094071	Low
TCGA-VQ-A91Q-01	61	Male	Stage IV	M0	N3	T3	G3	18.1	Recurred/Progressed	20.8	DECEASED	0.429203	High
TCGA-BR-4191-01	72	Male		M0	N1	TX	G2	NA		18.33	DECEASED	1.27431	High
TCGA-VQ-A923-01	90	Male	Stage IIIA	M0	N1	T3	G3	NA		2	DECEASED	0.38672	High
TCGA-BR-6705-01	68	Female	Stage IIIB	M0	N3a	T3	G3	NA		25.59	DECEASED	0.101699	Low
TCGA-CG-5724-01	59	Male	Stage IV	M1	N3	T3	G3	4.01	Recurred/Progressed	12.02	DECEASED	1.08722	High
TCGA-BR-8590-01	62	Male	Stage IIIC	M0	N2	T4b	G3	7.33	Recurred/Progressed	9.33	DECEASED	0.190466	High
TCGA-BR-A4IV-01	47	Male	Stage IIIB	M0	N2	T4a	G3	24.21	Recurred/Progressed	28.55	DECEASED	0.487196	High
TCGA-IN-A6RL-01	84	Male		M0	N1	T2	G2	10.09	Recurred/Progressed	13.34	DECEASED	0.180779	High
TCGA-VQ-A8PH-01	62	Male	Stage IIIB	M0	N3	T3	G2	12.39	Recurred/Progressed	12.78	DECEASED	0.452541	High
TCGA-FP-7735-01	77	Male	Stage IB	MX	N0	T2	G2	NA		3.48	DECEASED	0.490459	High
TCGA-RD-A8N6-01	78	Female	Stage IIIA	M0	N2	T2	G3	5.35	Recurred/Progressed	8.94	DECEASED	-0.239792	Low
TCGA-CD-5803-01	78	Female	Stage II	M0	N0	T3	G3	9.86	Recurred/Progressed	11.2	DECEASED	0.517441	High
TCGA-BR-8367-01	55	Male	Stage IIIB	M0	N3a	T3	G3	19.05	Recurred/Progressed	26.31	DECEASED	0.00040911	Low
TCGA-VQ-A8PC-01	65	Male	Stage IIIA	M0	N1	T3	G3	42.28	Recurred/Progressed	46.22	DECEASED	0.158565	High
TCGA-CD-A48C-01	79	Female	Stage IIB	M0	N1	T3	G3	7.56	Recurred/Progressed	11.6	DECEASED	1.09956	High
TCGA-VQ-A91D-01	70	Male	Stage IIIC	M0	N2	T4b	G2	11.53	Recurred/Progressed	11.7	DECEASED	0.243255	High
TCGA-CG-4306-01	90	Male	Stage IV	M1	N2	T3	G3	NA		1.02	DECEASED	0.43872	High
TCGA-EQ-8122-01	71	Female	Stage IIB	MX	N1	T3	G3	NA		7.98	DECEASED	0.254896	High
TCGA-CD-A489-01	58	Male	Stage IIA	M0	N0	T3	G3	9.1	Recurred/Progressed	11.3	DECEASED	0.909208	High
TCGA-VQ-A94R-01	63	Male		M0	N2	T4a	G2	33.44	Recurred/Progressed	42.51	DECEASED	0.234917	High
TCGA-BR-6565-01	67	Male	Stage IIB	M0	N0	T4a	G2	NA		9.17	DECEASED	-0.297742	Low
TCGA-CD-5813-01	60	Male	Stage II	M0	N0	T3	G3	10.35	Recurred/Progressed	12.39	DECEASED	0.483268	High
TCGA-RD-A7C1-01	82	Male	Stage IB	M0	N0	T2	G3	14.39	Recurred/Progressed	16.66	DECEASED	1.31327	High
TCGA-BR-8295-01	60	Female	Stage IIB	M0	N0	T4a	G3	NA		2.2	DECEASED	0.661288	High
TCGA-BR-6707-01	75	Male	Stage IIA	M0	N0	T3	G3	13.99	Recurred/Progressed	19.88	DECEASED	1.25429	High
TCGA-BR-A4QL-01	75	Female	Stage IIIB	M0	N3a	T3	G2	NA		16.13	DECEASED	0.051184	Low
TCGA-CD-8532-01	52	Male	Stage II	M0	N0	T3	G2	9.26	Recurred/Progressed	11.63	DECEASED	0.0803091	Low
TCGA-CG-5726-01	73	Male	Stage IA	M0	N0	T1	G2	NA		28.94	DECEASED	-0.462452	Low
TCGA-VQ-A8PE-01	78	Male	Stage IIIB	M0	N3a	T3	G3	8.71	Recurred/Progressed	22.17	DECEASED	0.288864	High
TCGA-BR-8284-01	72	Female	Stage IIIC	M0	N3a	T4a	G3	NA		8.05	DECEASED	0.0477131	Low
TCGA-VQ-A8DZ-01	70	Male	Stage IV	M1	N3	T4	G3	NA		13.01	DECEASED	0.634845	High
TCGA-BR-6709-01	57	Female	Stage IIIB	M0	N3a	T3	G3	NA		12.16	DECEASED	0.497276	High
TCGA-CG-4440-01	68	Female	Stage IV	M1	N3	T3	G3	NA		4.01	DECEASED	0.490676	High
TCGA-VQ-A8PK-01	58	Male	Stage IIIB	M0	N3a	T3	G2	8.64	Recurred/Progressed	17.84	DECEASED	0.679985	High
TCGA-FP-8210-01	48	Male	Stage IIIA	M0	N1	T3	G3	NA		5.03	DECEASED	0.186054	High
TCGA-CD-8527-01	72	Female	Stage II	M0	N1	T2	G2	5.22	Recurred/Progressed	7.16	DECEASED	0.389891	High
TCGA-BR-8365-01	70	Female	Stage IIA	M0	N0	T3	G3	NA		17.51	DECEASED	0.281023	High
TCGA-CD-5801-01	69	Male	Stage IIIA	M0	N1	T3	G3	NA		13.17	DECEASED	0.664463	High
TCGA-IN-A6RR-01	84	Male		M0	N1	T3	G3	NA		6.73	DECEASED	0.538411	High
TCGA-CG-4465-01	69	Female	Stage IV	M1	N3	T4	G3	NA		9	DECEASED	0.2766	High
TCGA-D7-6527-01	62	Male	Stage II	M0	N1	T2	G2	2.46	Recurred/Progressed	10.25	DECEASED	-0.265903	Low
TCGA-BR-6458-01	57	Female	Stage IIB	M0	N1	T3	G3	18.86	Recurred/Progressed	19.32	DECEASED	0.186815	High
TCGA-CG-5717-01	58	Male	Stage II	M0	N1	T2b	G3	3.94	Recurred/Progressed	6.96	DECEASED	0.087559	Low
TCGA-VQ-A91X-01	74	Male	Stage IIIB	M0	N2	T3	G3	NA		9.49	DECEASED	-0.264754	Low
TCGA-VQ-A8PM-01	56	Male	Stage IV	M0	N3	T4	G3	NA		1.87	DECEASED	0.623059	High
TCGA-BR-4279-01	43	Male	Stage II	M0	N1	T2a	G3	NA		9.56	DECEASED	0.706505	High
TCGA-D7-A6EY-01	72	Female	Stage IIIB	M0	N3a	T3	G3	NA		11.43	DECEASED	0.529336	High
TCGA-VQ-A924-01	69	Male	Stage II	M0	N0	T3	G2	NA		55.39	DECEASED	0.0454006	Low
TCGA-MX-A663-01	66	Male	Stage IIA	M0	N0	T3	G3	7.16	Recurred/Progressed	9.86	DECEASED	0.574752	High
TCGA-BR-8687-01	67	Female	Stage IIIC	M0	N2	T4b	G3	NA		8.21	DECEASED	0.356145	High
TCGA-VQ-A925-01	66	Male	Stage IIIA	M0	N2	T3	G2	NA		4.53	DECEASED	0.0820235	Low
TCGA-D7-A747-01	57	Male	Stage IIB	M0	N1	T3	G3	NA		8.38	DECEASED	0.120147	Low
TCGA-CG-4462-01	72	Female	Stage IV	M1	N3	T3	G3	NA		0	DECEASED	0.487732	High
TCGA-BR-8371-01	62	Male	Stage IIIB	M0	N3a	T3	G3	11.73	Recurred/Progressed	11.79	DECEASED	0.219	High
TCGA-BR-4257-01	79	Female		M0	NX	TX	G2	NA		9.66	DECEASED	0.224836	High
TCGA-D7-8575-01	75	Male	Stage IIIA	M0	N2	T3	G3	14.03	Recurred/Progressed	18.2	DECEASED	-0.135837	Low
TCGA-BR-8592-01	63	Female	Stage IIIB	M0	N1	T4b	G3	NA		6.27	DECEASED	0.201275	High
TCGA-MX-A5UG-01	78	Male	Stage IIIA	M0	N1	T3	G3	NA		3.71	DECEASED	0.162569	High
TCGA-BR-8080-01	72	Female	Stage IIIC	M0	N3a	T4	G3	NA		9.59	DECEASED	0.247491	High
TCGA-BR-4187-01	56	Male		M0	NX	TX	G3	NA		4.63	DECEASED	0.209864	High
TCGA-BR-8686-01	69	Male	Stage IIIB	M0	N1	T4b	G3	NA		20.86	DECEASED	0.442796	High
TCGA-IN-A6RO-01	70	Male	Stage IA	M0	N0	T1b	G2	5.06	Recurred/Progressed	NA	DECEASED	0.0638142	Low
TCGA-VQ-A91U-01	78	Male	Stage IIIA	M0	N1	T3	G2	NA		1.71	DECEASED	0.151236	Low
TCGA-VQ-A8P5-01	67	Male	Stage IIA	M0	N0	T3	G3	NA		7.72	DECEASED	1.01205	High
TCGA-BR-7851-01	74	Male	Stage IIB	M0	N0	T4a	G3	NA		NA	DECEASED	-0.200028	Low
TCGA-D7-6521-01	65	Male		M0	N2	T2b	G3	6.31	Recurred/Progressed	18.53	LIVING	0.178723	High
TCGA-VQ-A94U-01	70	Male	Stage IIB	M0	N0	T4a	G3	26.91	DiseaseFree	26.91	LIVING	0.237353	High
TCGA-BR-6452-01	78	Female	Stage IIA	M0	N0	T3	G3	34.66	DiseaseFree	34.66	LIVING	0.070328	Low
TCGA-BR-8679-01	63	Female	Stage IB	M0	N0	T2	G2	0	DiseaseFree	0	LIVING	0.0258281	Low
TCGA-D7-A6EV-01	71	Female	Stage IIB	M0	N2	T2	G3	11.24	DiseaseFree	11.24	LIVING	0.273424	High
TCGA-D7-A4YX-01	63	Male	Stage IIB	M0	N1	T3	G3	36.4	DiseaseFree	36.4	LIVING	0.808268	High
TCGA-BR-6566-01	64	Female	Stage IIA	M0	N0	T3	G3	32.75	DiseaseFree	32.75	LIVING	0.0170345	Low
TCGA-BR-8381-01	51	Male	Stage IIB	M0	N1	T3	G3	7.36	DiseaseFree	7.36	LIVING	0.822827	High
TCGA-BR-8680-01	45	Male	Stage IV	M1	N2	T4b	G2	31.93	DiseaseFree	31.93	LIVING	0.0435626	Low
TCGA-B7-5818-01	62	Male	Stage IB	M0	N0	T2	G3	11.7	DiseaseFree	11.7	LIVING	0.316346	High
TCGA-R5-A7O7-01	51	Male	Stage IV	M1	N1	T3	G2	45.63	DiseaseFree	45.63	LIVING	1.73327	High
TCGA-CD-8533-01	48	Male	Stage II	M0	N0	T3	G3	7.42	Recurred/Progressed	15.37	LIVING	-0.552531	Low
TCGA-FP-7829-01	69	Male	Stage IIB	M0	N1	T3	G2	19.51	DiseaseFree	19.51	LIVING	0.479646	High
TCGA-BR-8690-01	54	Female	Stage IIIB	M0	N3a	T3	G2	10.68	DiseaseFree	10.68	LIVING	0.140581	Low
TCGA-HU-A4G9-01	67	Female	Stage IA	M0	N0	T1a	G2	24.18	DiseaseFree	24.18	LIVING	-0.317466	Low
TCGA-BR-8486-01	90	Female	Stage IA	M0	N0	T1b	G2	20.2	DiseaseFree	20.2	LIVING	-0.00730458	Low
TCGA-VQ-AA6F-01	57	Male	Stage IIB	M0	N1	T3	G2	17.94	Recurred/Progressed	54.07	LIVING	0.461322	High
TCGA-SW-A7EB-01	45	Male	Stage IIIA	M0	N2	T3	G2	5.78	DiseaseFree	5.78	LIVING	0.0998174	Low
TCGA-CD-8535-01	59	Male	Stage IIIA	M0	N1	T3	G3	12.81	DiseaseFree	12.81	LIVING	0.0954679	Low
TCGA-CD-8524-01	61	Female	Stage II	M0	N0	T3	G3	2.27	Recurred/Progressed	12.75	LIVING	0.651044	High
TCGA-BR-6453-01	54	Male	Stage IIA	M0	N1	T2	G3	15.93	DiseaseFree	15.93	LIVING	0.09157	Low
TCGA-HU-A4GC-01	74	Male	Stage IIIB	M0	N2	T4a	G3	3.25	DiseaseFree	3.25	LIVING	-0.0179492	Low
TCGA-HU-A4GX-01	70	Female	Stage IIIC	M0	N2	T4b	G3	20.24	DiseaseFree	20.24	LIVING	0.00596464	Low
TCGA-CG-5723-01	83	Male	Stage II	M0	N1	T2	G3	104.99	DiseaseFree	104.99	LIVING	0.634694	High
TCGA-BR-8677-01	74	Female	Stage IIIB	M0	N3a	T3	G3	26.71	DiseaseFree	26.71	LIVING	0.838806	High
TCGA-VQ-A8P2-01	68	Male	Stage IIIA	M0	N1	T4a	G2	38.11	DiseaseFree	38.11	LIVING	-0.364522	Low
TCGA-D7-6522-01	58	Male	Stage IB	M0	N0	T2	G3	18.59	DiseaseFree	18.59	LIVING	0.142857	Low
TCGA-BR-8485-01	68	Female	Stage IIIC	M0	N3a	T4	G3	9.2	DiseaseFree	9.2	LIVING	0.254	High
TCGA-CG-4466-01	81	Female	Stage IB	M0	N0	T2a	G2	18.96	DiseaseFree	18.96	LIVING	0.152833	Low
TCGA-CD-5798-01	82	Male	Stage II	M0	N0	T3	G2	13.4	DiseaseFree	13.4	LIVING	0.465776	High
TCGA-BR-A4J9-01	55	Male	Stage IIA	M0	N0	T3	G3	0.46	DiseaseFree	0.46	LIVING	0.276885	High
TCGA-VQ-A8P8-01	72	Female	Stage IIB	M0	N0	T4a	G2	30.95	DiseaseFree	30.95	LIVING	0.28828	High
TCGA-D7-6524-01	53	Male	Stage II	M0	N1	T2	G3	17.84	Recurred/Progressed	17.84	LIVING	0.403638	High
TCGA-KB-A93G-01	68	Male	Stage IB	M0	N0	T2	G1	20.14	DiseaseFree	20.14	LIVING	0.836063	High
TCGA-BR-6803-01	54	Female	Stage IIA	M0	N0	T3	G3	31.18	DiseaseFree	31.18	LIVING	0.0037525	Low
TCGA-BR-7716-01	62	Female	Stage IIB	M0	N1	T3	G2	39.75	DiseaseFree	39.75	LIVING	0.393525	High
TCGA-BR-A44T-01	53	Female	Stage IIA	M0	N0	T3	G3	22.4	Recurred/Progressed	34.1	LIVING	0.495058	High
TCGA-BR-8286-01	49	Male	Stage II	M0	N0	T3	G3	29.4	DiseaseFree	29.4	LIVING	0.450645	High
TCGA-SW-A7EA-01	61	Female	Stage IB	M0	N0	T2	GX	19.02	DiseaseFree	19.02	LIVING	0.982859	High
TCGA-D7-6815-01	70	Female	Stage IIB	M0	N2	T2	G2	15.97	DiseaseFree	15.97	LIVING	-0.587503	Low
TCGA-IN-A7NU-01	69	Male	Stage IIIB	M0	N3	T3	G3	11.07	Recurred/Progressed	11.7	LIVING	0.75965	High
TCGA-CD-5804-01	90	Male		M0	N1	T3	G2	12.09	DiseaseFree	12.09	LIVING	0.437835	High
TCGA-HU-A4GF-01	69	Male	Stage IIA	M0	N0	T3	G2	25.79	DiseaseFree	25.79	LIVING	0.10687	Low
TCGA-BR-A4J8-01	71	Female	Stage IIIB	M0	N3a	T3	G3	13.5	DiseaseFree	13.5	LIVING	0.612682	High
TCGA-BR-8682-01	52	Male	Stage IIB	M0	N0	T4a	G3	32.56	DiseaseFree	32.56	LIVING	-0.298736	Low
TCGA-HF-7133-01	NA	Female	Stage IV	M0	N3	T2b	G2	63.01	DiseaseFree	63.01	LIVING	0.301658	High
TCGA-IN-A6RJ-01	64	Male	Stage IA	M0	N0	T1b	G3	12.45	DiseaseFree	12.45	LIVING	0.239045	High
TCGA-3M-AB46-01	70	Male	Stage IB	MX	N0	T2b	G2	57.98	DiseaseFree	57.98	LIVING	0.254161	High
TCGA-FP-8099-01	79	Male	Stage IIA	MX	N0	T3	G2	17.05	DiseaseFree	17.05	LIVING	0.349939	High
TCGA-VQ-A91Z-01	67	Female	Stage IIIA	M0	N1	T3	G2	43.04	Recurred/Progressed	55.52	LIVING	-0.111986	Low
TCGA-HF-7131-01	NA	Female	Stage IB	MX	N0	T2b	G2	NA	DiseaseFree	NA	LIVING	0.0776556	Low
TCGA-BR-8483-01	59	Male	Stage IIIA	M0	N2	T3	G2	5.39	DiseaseFree	5.39	LIVING	0.11211	Low
TCGA-BR-7707-01	69	Female	Stage IB	M0	N0	T2	G3	35.81	DiseaseFree	35.81	LIVING	0.474685	High
TCGA-ZA-A8F6-01	71	Male	Stage IB	MX	N0	T2	G2	17.25	DiseaseFree	17.25	LIVING	-0.212268	Low
TCGA-BR-8366-01	80	Female	Stage IIA	M0	N0	T3	G3	0.95	DiseaseFree	0.95	LIVING	0.97275	High
TCGA-VQ-AA69-01	35	Male	Stage IIIA	M0	N2	T3	G2	28.38	DiseaseFree	28.38	LIVING	0.257293	High
TCGA-BR-6801-01	70	Male	Stage IIA	M0	N0	T3	G2	40.18	DiseaseFree	40.18	LIVING	-0.386118	Low
TCGA-BR-4368-01	78	Female	Stage IV	M0	N2	T4	G3	0	DiseaseFree	0	LIVING	0.00684095	Low
TCGA-HU-8244-01	77	Female	Stage IA	M0	N0	T1a	G1	24.38	DiseaseFree	24.38	LIVING	-0.634941	Low
TCGA-VQ-A91E-01	67	Female	Stage IIIB	M0	N0	T4b	G3	21.81	DiseaseFree	21.81	LIVING	-0.133269	Low
TCGA-IN-A7NT-01	73	Female	Stage IIB	M0	N1	T3	G3	10.61	DiseaseFree	10.61	LIVING	0.749953	High
TCGA-CD-5800-01	51	Female	Stage II	M0	N0	T3	G1	13.14	DiseaseFree	13.14	LIVING	-0.113395	Low
TCGA-HU-A4GJ-01	60	Female	Stage IIIC	M0	N3a	T4	G3	17.97	Recurred/Progressed	21.35	LIVING	0.446854	High
TCGA-IN-AB1X-01	78	Female	Stage IIA	M0	N0	T3	G3	13.5	DiseaseFree	13.5	LIVING	0.505093	High
TCGA-RD-A8N0-01	53	Female	Stage IIIB	M0	N2	T3	G3	40.6	DiseaseFree	40.6	LIVING	0.224523	High
TCGA-BR-6457-01	69	Male	Stage IIA	M0	N0	T3	G3	13.67	DiseaseFree	13.67	LIVING	0.321383	High
TCGA-CD-8528-01	43	Female	Stage IIIA	M0	N0	T4	G3	12.32	DiseaseFree	12.32	LIVING	-0.0322784	Low
TCGA-VQ-AA6J-01	75	Male	Stage IIIB	M0	N2	T4a	G3	27.53	DiseaseFree	27.53	LIVING	1.23264	High
TCGA-HU-A4GT-01	71	Female	Stage IIA	M0	N0	T3	G3	6.5	DiseaseFree	6.5	LIVING	-0.190854	Low
TCGA-KB-A93J-01	78	Male	Stage II	M0	N1	T2b	G3	36.93	DiseaseFree	36.93	LIVING	0.0469458	Low
TCGA-CG-5719-01	54	Female	Stage IV	M1	N0	T4	G1	1.02	DiseaseFree	1.02	LIVING	0.239062	High
TCGA-B7-A5TI-01	52	Male	Stage IIIC	M0	N3	T4	G3	19.55	DiseaseFree	19.55	LIVING	0.250494	High
TCGA-BR-7715-01	65	Male	Stage IIA	M0	N0	T3	G2	33.61	DiseaseFree	33.61	LIVING	0.127219	Low
TCGA-BR-4370-01	74	Female		M0	NX	TX	G2	0	DiseaseFree	0	LIVING	0.600328	High
TCGA-CG-4438-01	56	Male	Stage IV	M0	N2	T4	G3	54.04	DiseaseFree	54.04	LIVING	-0.0248381	Low
TCGA-HU-A4G3-01	54	Male	Stage IIB	M0	N2	T2	G2	5.58	DiseaseFree	5.58	LIVING	-0.169568	Low
TCGA-D7-8572-01	57	Male	Stage IIB	M0	N2	T2	G2	16.79	DiseaseFree	16.79	LIVING	-0.211687	Low
TCGA-CG-4304-01	84	Male	Stage IB	M0	N0	T2a	G2	NA	DiseaseFree	NA	LIVING	0.0803434	Low
TCGA-BR-4366-01	87	Male		M0	NX	TX	G2	0	DiseaseFree	0	LIVING	0.044512	Low
TCGA-HU-A4H4-01	53	Female	Stage IIB	M0	N2	T2	G3	23.82	DiseaseFree	23.82	LIVING	0.720556	High
TCGA-HU-A4G2-01	45	Male	Stage IIB	M0	N1	T3	G3	24.28	DiseaseFree	24.28	LIVING	1.10149	High
TCGA-HU-8610-01	75	Male	Stage IA	M0	N0	T1b	G2	0.76	DiseaseFree	0.76	LIVING	0.770302	High
TCGA-BR-6710-01	41	Male	Stage IB	M0	N0	T2	G2	8.97	DiseaseFree	8.97	LIVING	-0.422221	Low
TCGA-VQ-A92D-01	67	Male	Stage IB	M0	N0	T2b	G2	66.75	DiseaseFree	66.75	LIVING	0.254661	High
TCGA-VQ-A8PX-01	51	Male	Stage IA	M0	N0	T1	G2	64.52	DiseaseFree	64.52	LIVING	0.289627	High
TCGA-MX-A5UJ-01	86	Female	Stage IIIA	M0	N2	T3	G3	19.71	DiseaseFree	19.71	LIVING	0.0772858	Low
TCGA-HU-A4GH-01	75	Male	Stage IA	M0	N0	T1b	G2	11.76	DiseaseFree	11.76	LIVING	0.140704	Low
TCGA-BR-4371-01	71	Female		M0	NX	T2	G1	0	DiseaseFree	0	LIVING	0.265162	High
TCGA-BR-7704-01	69	Female	Stage II	M0	N0	T3	G3	35.22	DiseaseFree	35.22	LIVING	1.3625	High
TCGA-D7-8574-01	72	Male	Stage IIIA	M0	N3a	T2	G3	17.18	DiseaseFree	17.18	LIVING	0.242744	High
TCGA-BR-8373-01	65	Female	Stage IIIA	M0	N1	T4a	G2	14.78	DiseaseFree	14.78	LIVING	-0.0864627	Low
TCGA-BR-7196-01	64	Male	Stage IV	M1	N3a	T3	G3	11.43	Recurred/Progressed	21.88	LIVING	0.568816	High
TCGA-D7-A4YU-01	73	Male	Stage IIIB	M0	N3a	T3	G3	16.43	DiseaseFree	16.43	LIVING	0.173284	High
TCGA-BR-8487-01	64	Female	Stage IIA	M0	N0	T3	G3	1.12	DiseaseFree	1.12	LIVING	0.0945052	Low
TCGA-VQ-A8P3-01	72	Male	Stage IIIA	M0	N1	T4	G2	37.19	DiseaseFree	37.19	LIVING	0.141804	Low
TCGA-RD-A8N2-01	59	Female	Stage IB	M0	N0	T2	G3	116.29	DiseaseFree	116.29	LIVING	0.319273	High
TCGA-CG-4442-01	85	Male	Stage IB	M0	N0	T2	G3	0	DiseaseFree	0	LIVING	0.413334	High
TCGA-CG-5722-01	67	Female	Stage IV	M1	N2	T3	G3	0.99	DiseaseFree	0.99	LIVING	-0.0158617	Low
TCGA-FP-8631-01	68	Male	Stage IIIA	MX	N2	T3	G2	0.56	DiseaseFree	0.56	LIVING	0.48846	High
TCGA-R5-A7ZI-01	44	Female	Stage IV	M1	N1	T4	G3	74.47	DiseaseFree	74.47	LIVING	1.55156	High
TCGA-HU-8238-01	56	Male		M0		T3	G2	1.51	DiseaseFree	1.51	LIVING	0.38381	High
TCGA-D7-A74A-01	61	Female	Stage IIIA	M0	N2	T3	G2	19.94	DiseaseFree	19.94	LIVING	0.142871	Low
TCGA-D7-6519-01	64	Female		M0	N1	T2	G3	14.09	Recurred/Progressed	20.53	LIVING	0.25889	High
TCGA-RD-A8N4-01	58	Female	Stage IIIA	M0	N1	T3	G3	71.32	DiseaseFree	71.32	LIVING	0.193775	High
TCGA-VQ-A8E2-01	57	Male	Stage IIIB	M0	N2	T3	G2	43.33	DiseaseFree	43.33	LIVING	-0.0229875	Low
TCGA-BR-4363-01	60	Female		MX	NX	T3	G3	0	DiseaseFree	0	LIVING	0.792348	High
TCGA-BR-7197-01	69	Male	Stage II	M0	N0	T3	GX	9.2	DiseaseFree	9.2	LIVING	0.360924	High
TCGA-HU-8249-01	76	Male	Stage IIIA	M0	N2	T3	G2	28.94	DiseaseFree	28.94	LIVING	-0.139135	Low
TCGA-BR-A4J4-01	39	Male	Stage IIIB	M0	N2	T4a	G3	0.53	DiseaseFree	0.53	LIVING	0.3395	High
TCGA-BR-8361-01	71	Female	Stage IIIC	M0	N2	T4b	G3	31.08	DiseaseFree	31.08	LIVING	-0.243444	Low
TCGA-CD-8526-01	73	Female	Stage IIIA	M0	N1	T3	G3	12.52	DiseaseFree	12.52	LIVING	-0.00640996	Low
TCGA-HU-A4H6-01	72	Female	Stage IIIA	M0	N2	T3	G2	21.16	DiseaseFree	21.16	LIVING	0.79803	High
TCGA-BR-8372-01	63	Male	Stage IIIC	M0	N3a	T4b	G3	31.24	DiseaseFree	31.24	LIVING	0.663156	High

## Sheet: train_RiskScore
	AGE	SEX	STAGE	PM	PN	PT	GRADE	DFS_MONTHS	DFS_STATUS	OS_MONTHS	OS_STATUS	Riskscore	group
TCGA-D7-6528-01	70	Female	Stage IB	M0	N0	T2	G2	15.21	DiseaseFree	15.21	LIVING	-0.0687741	Low
TCGA-BR-6564-01	46	Female	Stage IIIA	M0	N2	T3	G3	NA		26.08	DECEASED	0.302698	High
TCGA-MX-A666-01	61	Male	Stage IIA	MX	NX	T2	G2	14.03	DiseaseFree	14.03	LIVING	0.299055	High
TCGA-D7-5578-01	80	Male	Stage IIIA	M0	N2	T3	G3	12.65	DiseaseFree	12.65	LIVING	-0.239739	Low
TCGA-CG-4443-01	68	Male	Stage IA	M0	N0	T1	G2	29.96	DiseaseFree	29.96	LIVING	0.485318	High
TCGA-VQ-A8E3-01	79	Male	Stage IIA	M0	N0	T3	G3	17.67	Recurred/Progressed	21.71	DECEASED	0.584462	High
TCGA-VQ-A94T-01	73	Male	Stage IIIB	M0	N2	T3	G3	9.72	Recurred/Progressed	11.24	DECEASED	0.473779	High
TCGA-VQ-A91N-01	59	Female	Stage IV	M0	N3	T4	G2	14.39	Recurred/Progressed	18.73	DECEASED	0.223995	High
TCGA-F1-6875-01	79	Male	Stage IA	M0	N0	T2	G2	NA		72.17	DECEASED	0.289688	High
TCGA-F1-A72C-01	68	Male	Stage IIA	M0	N0	T3	G2	11.27	Recurred/Progressed	11.37	LIVING	0.876296	High
TCGA-CG-4444-01	76	Male	Stage IIIA	M0	N2	T2b	G3	47.01	DiseaseFree	47.01	LIVING	0.498181	High
TCGA-BR-4294-01	65	Male		M0	NX	T2a	G2	0	DiseaseFree	0	LIVING	-0.00684942	Low
TCGA-D7-A6EZ-01	66	Male	Stage IIIA	M0	N2	T3	G3	NA		20.3	DECEASED	0.393514	High
TCGA-CD-A486-01	68	Male	Stage IIA	M0	N0	T3	G2	2.6	Recurred/Progressed	6.31	DECEASED	1.07528	High
TCGA-BR-8059-01	72	Male	Stage III	M0	N1	T4	G3	NA		14.42	DECEASED	0.375823	High
TCGA-CG-4305-01	69	Male	Stage II	M0	N1	T2a	G3	15.01	Recurred/Progressed	15.93	LIVING	0.320802	High
TCGA-HU-8604-01	82	Female	Stage IIA	M0	N0	T3	G2	22.8	DiseaseFree	22.8	LIVING	0.239512	High
TCGA-D7-8579-01	66	Female	Stage IIB	M0	N2	T2	G2	20.89	DiseaseFree	20.89	LIVING	-0.0432912	Low
TCGA-IN-A7NR-01	64	Female	Stage IV	M1	N3	T3	G3	6.5	DiseaseFree	6.5	LIVING	0.292678	High
TCGA-VQ-A928-01	49	Male	Stage IV	M0	N3	T3	G2	4.86	Recurred/Progressed	5.72	DECEASED	0.199509	High
TCGA-RD-A7BS-01	46	Male	Stage IIIA	M0	N1	T3	G3	8.02	Recurred/Progressed	11.04	DECEASED	0.994733	High
TCGA-RD-A8N9-01	63	Female	Stage II	M0	N1	T2	G3	35.58	DiseaseFree	35.58	LIVING	0.916576	High
TCGA-HU-8602-01	58	Female	Stage IIB	M0	N0	T4a	G3	22.31	DiseaseFree	22.31	LIVING	0.543561	High
TCGA-VQ-A91V-01	58	Male	Stage IIIA	M0	N2	T3	G2	38.9	Recurred/Progressed	42.61	LIVING	-0.0247314	Low
TCGA-HU-A4G8-01	71	Female	Stage IIB	M0	N1	T3	G3	22.67	DiseaseFree	22.67	LIVING	0.0865794	Low
TCGA-VQ-A94O-01	74	Male	Stage IIIC	M0	N3	T4a	G2	6.08	Recurred/Progressed	21.02	DECEASED	0.160969	High
TCGA-RD-A8MV-01	56	Male	Stage IIIB	M0	N2	T3	G3	122.21	DiseaseFree	122.21	LIVING	0.483703	High
TCGA-BR-8058-01	53	Female	Stage IIIB	M0	N2	T4a	G3	2.92	Recurred/Progressed	37.22	LIVING	0.112919	Low
TCGA-D7-A4Z0-01	60	Female	Stage IIB	M0	N2	T2	G3	14.75	DiseaseFree	14.75	LIVING	0.416147	High
TCGA-RD-A7BT-01	66	Male	Stage IV	M0	N3	T3	G3	4.04	Recurred/Progressed	8.61	DECEASED	-0.161263	Low
TCGA-CG-5720-01	71	Male	Stage IB	M0	N0	T2	G3	NA		0.99	DECEASED	-0.133431	Low
TCGA-HU-A4HD-01	73	Male	Stage IIIA	M0	N2	T3	G2	33.38	DiseaseFree	33.38	LIVING	0.272928	High
TCGA-D7-A6F0-01	79	Female	Stage IB	M0	N0	T2	G3	22.27	DiseaseFree	22.27	LIVING	0.0383704	Low
TCGA-F1-6874-01	79	Male	Stage IB	M0	N0	T2	G3	14.45	DiseaseFree	14.45	LIVING	-0.0247676	Low
TCGA-BR-6563-01	60	Male	Stage IIB	M0	N1	T3	G3	4.86	Recurred/Progressed	39.09	LIVING	0.223702	High
TCGA-VQ-A8E0-01	68	Male	Stage IIIA	M0	N2	T3	G3	17.44	Recurred/Progressed	18.46	DECEASED	0.152312	High
TCGA-CG-4301-01	75	Female	Stage IV	M1	N1	T4	G3	3.02	DiseaseFree	3.02	LIVING	0.71265	High
TCGA-D7-A6EX-01	72	Female	Stage IIIA	M0	N2	T3	G3	11.3	DiseaseFree	11.3	LIVING	-0.12656	Low
TCGA-CG-4476-01	69	Male	Stage IIIC	M0	N3a	T4b	G3	0	DiseaseFree	0	LIVING	0.665221	High
TCGA-CD-8529-01	65	Male	Stage IV	M1	N0	T4	G2	12.29	DiseaseFree	12.29	LIVING	0.404074	High
TCGA-IN-A6RI-01	45	Male	Stage I	M0	N0	T1b	G2	18.36	DiseaseFree	18.36	LIVING	0.496362	High
TCGA-CD-8530-01	51	Male	Stage II	M0	N0	T3	G3	12.39	DiseaseFree	12.39	LIVING	0.592538	High
TCGA-BR-4253-01	80	Female	Stage IIIA	M0	N1	T3	G3	NA		4.07	DECEASED	1.13871	High
TCGA-IP-7968-01	74	Male	Stage IIIB	MX	N2	T3	G2	2.53	DiseaseFree	2.53	LIVING	0.0352362	Low
TCGA-B7-A5TJ-01	74	Male	Stage IIB	M0	NX	T4a	G1	11.01	DiseaseFree	11.01	LIVING	-0.109106	Low
TCGA-VQ-A922-01	70	Male	Stage IV	M0	N1	T4	G2	8.28	Recurred/Progressed	9.03	DECEASED	0.986557	High
TCGA-HU-A4H2-01	58	Female	Stage IIIB	M0	N3b	T3	G2	12.94	DiseaseFree	12.94	LIVING	0.28021	High
TCGA-KB-A93H-01	79	Female	Stage IIB	M0	N1	T3	G1	37.61	DiseaseFree	37.61	LIVING	0.481953	High
TCGA-CD-A4MH-01	86	Female	Stage IIA	M0	N0	T3	G2	12.19	DiseaseFree	12.19	LIVING	0.0546818	Low
TCGA-HU-A4GY-01	76	Female	Stage IIIA	M0	N1	T4	G3	0.26	DiseaseFree	0.26	LIVING	0.468047	High
TCGA-VQ-A91A-01	67	Male	Stage IIIB	M0	N3a	T3	G1	4.24	Recurred/Progressed	39.42	LIVING	0.853251	High
TCGA-CG-5732-01	66	Male	Stage IV	M0	N3	T2	G2	64.03	Recurred/Progressed	68.99	DECEASED	-0.411847	Low
TCGA-BR-8676-01	59	Male	Stage IIIB	M0	N3a	T3	G3	7.52	DiseaseFree	7.52	LIVING	1.11255	High
TCGA-CD-8534-01	41	Male	Stage II	M0	N0	T3	G3	6.6	Recurred/Progressed	12.06	LIVING	-0.440251	Low
TCGA-FP-A9TM-01	77	Male		M0	N1	T1b	G2	6.21	DiseaseFree	6.21	LIVING	0.135107	Low
TCGA-BR-4267-01	51	Male	Stage IB	M0	N0	T2a	G2	NA		6.18	DECEASED	-0.11824	Low
TCGA-D7-8578-01	72	Male	Stage IB	M0	N0	T2	G2	14.82	Recurred/Progressed	21.12	LIVING	0.153858	High
TCGA-FP-A4BF-01	68	Male	Stage IIIA	M0	N2	T3	G3	5.22	Recurred/Progressed	5.52	DECEASED	1.4455	High
TCGA-BR-8081-01	71	Female	Stage IIB	M0	N0	T4a	G2	32.23	DiseaseFree	32.23	LIVING	0.0128052	Low
TCGA-CD-A487-01	51	Male	Stage IIB	M0	N1	T3	G3	12.29	DiseaseFree	12.29	LIVING	0.273289	High
TCGA-VQ-AA64-01	68	Male	Stage IIIB	M0	N2	T3	G2	NA		18.4	DECEASED	0.689958	High
TCGA-BR-7717-01	63	Male	Stage IV	M0	N1	T4	G2	NA		18.13	DECEASED	1.14166	High
TCGA-D7-A748-01	41	Female	Stage IV	M1	N3	T4a	G3	3.25	Recurred/Progressed	4.34	DECEASED	1.24631	High
TCGA-HU-A4GU-01	73	Male	Stage IIB	M0	N1	T3	G3	6.57	DiseaseFree	6.57	LIVING	-0.136381	Low
TCGA-IN-7806-01	50	Male	Stage IIB	M0	N1	T3	G3	36.33	DiseaseFree	36.33	LIVING	-0.315871	Low
TCGA-VQ-A8PD-01	69	Male	Stage IIIC	M0	N3	T4a	G2	4.4	Recurred/Progressed	16.29	DECEASED	0.543113	High
TCGA-VQ-A91S-01	63	Male	Stage IIIB	M0	N1	T4b	GX	32.85	DiseaseFree	32.85	LIVING	-0.168379	Low
TCGA-CD-5799-01	45	Male	Stage II	M0	N1	T2	G3	13.01	DiseaseFree	13.01	LIVING	0.0117547	Low
TCGA-HF-7134-01	NA	Male	Stage IA	M0	N0	T1	G2	52.17	DiseaseFree	52.17	LIVING	-0.188764	Low
TCGA-BR-6456-01	74	Female	Stage IIB	M0	N1	T3	G2	NA		17.28	DECEASED	0.115431	Low
TCGA-VQ-A94P-01	57	Male		MX	NX	T4	GX	NA		2.66	DECEASED	0.379717	High
TCGA-D7-6818-01	53	Male	Stage IIIA	M0	N3	T2	G3	9.13	Recurred/Progressed	12.35	DECEASED	0.450343	High
TCGA-IN-AB1V-01	63	Male	Stage IA	M0	N0	T1b	G2	15.74	DiseaseFree	15.74	LIVING	0.583186	High
TCGA-VQ-A8PO-01	74	Male	Stage IIB	M0	N0	T4a	G3	8.41	Recurred/Progressed	9.26	DECEASED	0.314035	High
TCGA-CG-5721-01	58	Male	Stage IV	M0	N1	T4	G3	6.01	DiseaseFree	6.01	LIVING	0.658048	High
TCGA-F1-6177-01	90	Male	Stage I	MX	N1	T1b	G2	NA		NA	DECEASED	-0.373098	Low
TCGA-BR-8384-01	69	Male	Stage IIIC	M0	N2	T4b	G3	3.71	DiseaseFree	3.71	LIVING	-0.0451132	Low
TCGA-CG-4437-01	83	Male	Stage II	M0	N1	T2	G2	8.05	DiseaseFree	8.05	LIVING	0.314586	High
TCGA-BR-4280-01	78	Female	Stage III	M0	N1	T2b	G2	NA		6.6	DECEASED	-0.202915	Low
TCGA-CD-8531-01	66	Female	Stage IIIA	M0	N1	T3	G3	12.58	DiseaseFree	12.58	LIVING	-0.0192647	Low
TCGA-BR-6454-01	58	Male	Stage IIA	M0	N0	T3	G3	0	DiseaseFree	0	LIVING	0.107059	Low
TCGA-D7-6520-01	53	Male	Stage IIIA	M0	N2	T2b	G3	1.51	Recurred/Progressed	18.82	LIVING	0.708408	High
TCGA-BR-7958-01	60	Male	Stage IIIB	M0	N0	T4b	G3	29.53	DiseaseFree	29.53	LIVING	1.03147	High
TCGA-HU-A4H0-01	72	Male	Stage IIIC	M0	N3b	T4a	G3	2.1	DiseaseFree	2.1	LIVING	0.282518	High
TCGA-CG-4441-01	83	Male	Stage IIIA	M0	N2	T2	G2	NA		13.99	DECEASED	0.364425	High
TCGA-BR-8364-01	42	Female	Stage IIIC	M0	N2	T4b	G3	22.17	DiseaseFree	22.17	LIVING	-0.0614477	Low
TCGA-BR-8060-01	75	Female	Stage IIB	M0	N2	T2	G3	NA		11.43	DECEASED	0.415622	High
TCGA-BR-8591-01	79	Male	Stage IIIC	M0	N3a	T4a	G3	28.12	DiseaseFree	28.12	LIVING	0.0172252	Low
TCGA-BR-A4J7-01	49	Male	Stage IIB	M0	NX	T4a	G3	32.49	DiseaseFree	32.49	LIVING	0.472983	High
TCGA-IN-A6RS-01	76	Male	Stage IA	M0	N0	T1b	G2	12.58	DiseaseFree	12.58	LIVING	0.344152	High
TCGA-BR-8678-01	76	Male	Stage IB	M0	N0	T2	G2	24.77	DiseaseFree	24.77	LIVING	0.118104	Low
TCGA-KB-A6F7-01	54	Female	Stage IB	M0	N1	T1	G3	63.57	DiseaseFree	63.57	LIVING	0.330526	High
TCGA-VQ-A927-01	81	Male	Stage IIIB	M0	N3	T3	G1	NA		6.57	DECEASED	0.191866	High
TCGA-VQ-A91Y-01	67	Male	Stage IIIC	M0	N3b	T4a	G3	8.48	Recurred/Progressed	9.72	DECEASED	0.814052	High
TCGA-RD-A8NB-01	80	Female	Stage IIIA	M0	N1	T3	G3	7.56	Recurred/Progressed	16.85	DECEASED	0.157913	High
TCGA-BR-8077-01	58	Female	Stage IIIB	M0	N1	T4b	G2	0.69	DiseaseFree	0.69	LIVING	0.459905	High
TCGA-CG-5716-01	86	Male	Stage IV	M1	N2	T4a	G2	0	DiseaseFree	0	LIVING	0.105803	Low
TCGA-RD-A8N1-01	70	Male	Stage IIIB	M0	N2	T3	G3	115.6	DiseaseFree	115.6	LIVING	0.432762	High
TCGA-HF-A5NB-01	75	Female	Stage IIIC	M0	N3a	T4a	G3	30.49	DiseaseFree	30.49	LIVING	-0.185416	Low
TCGA-VQ-AA68-01	52	Female	Stage IIIC	M0	N3	T4a	G2	43.63	DiseaseFree	43.63	LIVING	0.00787391	Low
TCGA-D7-5577-01	53	Female	Stage IIIA	M0	N3	T2	G2	12.35	Recurred/Progressed	25.69	DECEASED	0.632878	High
TCGA-FP-8209-01	49	Male	Stage IB	M0	N0	T2a	G3	55.06	Recurred/Progressed	59.49	DECEASED	0.349828	High
TCGA-VQ-A8PP-01	76	Male	Stage IV	M0	N1	T4	G2	16.49	Recurred/Progressed	23.39	DECEASED	0.686405	High
TCGA-BR-7959-01	59	Male	Stage IIIA	M0	N1	T4a	G3	33.18	DiseaseFree	33.18	LIVING	0.388477	High
TCGA-BR-A4CS-01	77	Male	Stage IIIC	M0	N3a	T4b	G3	NA		1.48	DECEASED	0.532772	High
TCGA-VQ-A8DU-01	63	Male	Stage IIIA	M0	N2	T3	G2	5.19	Recurred/Progressed	5.45	DECEASED	0.594036	High
TCGA-D7-8576-01	54	Female	Stage IIIB	M0	N3a	T3	G3	6.7	Recurred/Progressed	14.65	DECEASED	0.101001	Low
TCGA-BR-4367-01	78	Male		M0	N1	TX	G3	0	DiseaseFree	0	LIVING	0.492258	High
TCGA-HU-A4H8-01	77	Male	Stage IB	M0	N1	T1b	G2	11.63	Recurred/Progressed	14.06	LIVING	-0.0916226	Low
TCGA-CG-4477-01	58	Female	Stage IB	M0	N0	T2a	G3	11.99	Recurred/Progressed	30.95	LIVING	0.58692	High
TCGA-BR-6852-01	64	Female	Stage IIA	M0	N0	T3	G3	44.91	DiseaseFree	44.91	LIVING	0.0347906	Low
TCGA-CD-8525-01	82	Female	Stage IIIA	M0	N1	T3	G3	12.58	DiseaseFree	12.58	LIVING	0.720442	High
TCGA-BR-7723-01	59	Male	Stage IIIB	M0	N3a	T3	G3	18.36	Recurred/Progressed	28.71	DECEASED	0.480316	High
TCGA-RD-A8N5-01	78	Male	Stage IIIA	M0	N1	T3	G2	NA		57.39	DECEASED	1.31137	High
TCGA-VQ-AA6G-01	68	Male	Stage IIA	M0	N0	T3	G2	15.41	Recurred/Progressed	26.02	DECEASED	0.260603	High
TCGA-BR-4361-01	66	Female	Stage IIIA	M0	N0	T4	G3	0	DiseaseFree	0	LIVING	0.333508	High
TCGA-D7-8570-01	44	Male	Stage IIIB	M0	N3a	T3	G3	24.7	DiseaseFree	24.7	LIVING	0.971694	High
TCGA-BR-4369-01	75	Male		M0	NX	TX	G3	0	DiseaseFree	0	LIVING	-0.0221186	Low
TCGA-HF-7132-01	NA	Male	Stage II	M0	N1	T2b	G2	77.23	DiseaseFree	77.23	LIVING	-0.22521	Low
TCGA-CG-5718-01	78	Female	Stage II	M0	N1	T2b	G2	NA		35.97	DECEASED	0.882971	High
TCGA-BR-A44U-01	70	Male	Stage IIIB	M0	N3a	T3	G3	NA		13.86	DECEASED	0.296184	High
TCGA-CG-4436-01	57	Male	Stage IB	M0	N0	T2	G2	7.98	DiseaseFree	7.98	LIVING	0.331134	High
TCGA-BR-7722-01	62	Male	Stage IIB	M0	N1	T3	G3	NA		15.31	DECEASED	0.526391	High
TCGA-BR-8291-01	61	Male	Stage IIB	M0	N1	T3	GX	NA		19.94	DECEASED	0.666175	High
TCGA-HU-8608-01	70	Male	Stage IIIB	M0	N2	T4a	G3	9.1	Recurred/Progressed	21.06	LIVING	0.902693	High
TCGA-CG-5734-01	68	Male	Stage IIIA	M0	N1	T3	G3	NA		7.98	DECEASED	0.293974	High
TCGA-IN-A6RN-01	72	Female	Stage IIA	M0	N2	T1b	G2	19.51	DiseaseFree	19.51	LIVING	0.151294	High
TCGA-BR-6802-01	65	Male	Stage IIIA	M0	N2	T3	G3	26.51	Recurred/Progressed	30.88	LIVING	0.24677	High
TCGA-VQ-AA6K-01	59	Male	Stage IIIC	M0	N3a	T4a	G3	10.91	Recurred/Progressed	12.42	DECEASED	0.530367	High
TCGA-BR-8369-01	76	Female	Stage IIIB	M0	N3a	T3	G3	13.76	Recurred/Progressed	14.03	LIVING	-0.0579766	Low
TCGA-BR-A4J6-01	69	Female	Stage IIA	M0	N0	T3	G2	0.66	DiseaseFree	0.66	LIVING	0.480523	High
TCGA-VQ-A8DT-01	43	Male	Stage IIIB	M0	N3a	T3	G3	45.2	Recurred/Progressed	48.75	LIVING	0.277026	High
TCGA-D7-6525-01	58	Male	Stage IIIA	M0	N2	T2	G3	5.62	Recurred/Progressed	13.34	DECEASED	0.628487	High
TCGA-IN-7808-01	59	Male		M1	N3	T3	G3	NA		3.45	DECEASED	0.173886	High
TCGA-HU-A4GD-01	56	Male	Stage IIB	M0	N1	T3	G3	13.11	Recurred/Progressed	22.73	LIVING	0.504792	High
TCGA-BR-6455-01	59	Male	Stage IIB	M0	N1	T3	G3	12.65	Recurred/Progressed	13.86	DECEASED	0.504883	High
TCGA-FP-A8CX-01	60	Male	Stage IIIC	MX	N3a	T4b	G3	0.23	DiseaseFree	0.23	LIVING	-0.175075	Low
TCGA-D7-6526-01	67	Female	Stage IIIA	M0	N2	T3	G2	17.18	DiseaseFree	17.18	LIVING	-0.284348	Low
TCGA-BR-A4PF-01	72	Male	Stage IIIB	M0	N2	T4a	G3	1.15	DiseaseFree	1.15	LIVING	-0.0870168	Low
TCGA-BR-A4J5-01	56	Male	Stage IIIA	M0	N1	T4a	G3	28.32	DiseaseFree	28.32	LIVING	0.19008	High
TCGA-HU-A4HB-01	68	Male	Stage IIB	M0	N2	T2	G3	12.81	Recurred/Progressed	15.67	DECEASED	0.155852	High
TCGA-BR-8380-01	55	Male	Stage IIIC	M0	N3a	T4a	G3	15.34	Recurred/Progressed	NA	DECEASED	-0.182174	Low
TCGA-RD-A8MW-01	72	Male	Stage IIIB	M0	N2	T3	G3	3.22	Recurred/Progressed	37.88	DECEASED	1.17041	High
TCGA-HJ-7597-01	71	Female	Stage IB	MX	N0	T2b	G3	26.12	Recurred/Progressed	26.45	DECEASED	0.432677	High
TCGA-BR-4357-01	58	Male		MX	NX	T3	G2	0	DiseaseFree	0	LIVING	0.460735	High
TCGA-B7-A5TN-01	60	Male	Stage IIB	M0	NX	T4a	G2	9.43	DiseaseFree	9.43	LIVING	0.268055	High
TCGA-VQ-A8DV-01	48	Male	Stage IB	M0	N0	T2	G2	9.46	Recurred/Progressed	13.24	DECEASED	0.538596	High
TCGA-HU-A4GQ-01	71	Male	Stage IIIC	M0	N2	T4b	G2	NA		0.1	DECEASED	0.120204	Low
TCGA-VQ-AA6D-01	52	Female	Stage IIIA	M0	N1	T4a	G2	17.12	DiseaseFree	17.12	LIVING	0.532541	High
TCGA-BR-A4CR-01	70	Female	Stage IIIC	M0	N3a	T4b	G3	0	DiseaseFree	0	LIVING	0.0182632	Low
TCGA-3M-AB47-01	51	Male	Stage IIIB	MX	N2	T3	G3	12.98	Recurred/Progressed	NA	DECEASED	0.665418	High
TCGA-BR-8484-01	61	Male	Stage IIIA	M0	N1	T4a	G2	NA		25.16	DECEASED	0.353093	High
TCGA-HU-A4H5-01	71	Male	Stage IB	M0	N0	T2	GX	23.78	DiseaseFree	23.78	LIVING	0.925239	High
TCGA-BR-8297-01	58	Male	Stage IIIC	M0	N3a	T4b	GX	7.39	DiseaseFree	7.39	LIVING	-0.19786	Low
TCGA-R5-A7ZF-01	65	Female	Stage IV	M1	N1	T4a	G2	NA		8.51	DECEASED	0.447548	High
TCGA-FP-8211-01	62	Male	Stage IIB	MX	N1	T3	G2	13.57	DiseaseFree	13.57	LIVING	0.489003	High
TCGA-VQ-A8PJ-01	53	Male	Stage IV	M1	N2	T4	GX	NA		2.69	DECEASED	0.246819	High
TCGA-CG-4460-01	66	Female	Stage IV	M1	N1	T4	G2	16	Recurred/Progressed	21.98	DECEASED	0.209405	High
TCGA-VQ-A8PU-01	72	Female	Stage IIIA	M0	N1	T4a	G3	NA		27.33	DECEASED	0.149299	High
TCGA-F1-A448-01	70	Male	Stage IIIB	M0	N3b	T3	G3	21.25	DiseaseFree	21.25	LIVING	0.620098	High
TCGA-BR-8589-01	56	Male	Stage IIIB	M0	N1	T4b	G3	27.1	DiseaseFree	27.1	LIVING	0.00719971	Low
TCGA-CD-A48A-01	57	Male	Stage IIA	M0	N0	T3	G2	12.42	DiseaseFree	12.42	LIVING	0.629237	High
TCGA-CD-A4MG-01	76	Male	Stage IIA	M0	N0	T3	G3	2.43	Recurred/Progressed	6.57	DECEASED	0.668103	High
TCGA-BR-8296-01	58	Female	Stage IIIC	M0	N2	T4b	G3	12.81	Recurred/Progressed	15.57	DECEASED	0.634355	High
TCGA-BR-8588-01	55	Female	Stage IIB	M0	N0	T4a	G3	12.78	DiseaseFree	12.78	LIVING	0.138242	Low
TCGA-BR-4256-01	80	Male		M0	N1	TX	G2	NA		9.33	DECEASED	0.169046	High
TCGA-BR-8683-01	75	Male	Stage IIIB	M0	N2	T4a	G3	NA		9.86	DECEASED	0.183069	High
TCGA-FP-7916-01	77	Male	Stage IIIC	MX	N3a	T4a	G3	NA		14.06	DECEASED	0.429804	High
TCGA-CG-4475-01	76	Male	Stage IIB	M0	N1	T3	G3	22.96	DiseaseFree	22.96	LIVING	0.664358	High
TCGA-ZQ-A9CR-01	79	Female	Stage IIIC	MX	N3	T4a	G3	NA		0.79	DECEASED	1.20181	High
TCGA-VQ-AA6A-01	56	Male	Stage IIIC	M0	N3a	T4	G2	38.9	DiseaseFree	38.9	LIVING	-0.163359	Low
TCGA-HU-A4H3-01	56	Female	Stage IIIC	M0	N3b	T4a	G3	15.31	Recurred/Progressed	28.98	LIVING	0.373657	High
TCGA-BR-7901-01	74	Male	Stage IIB	M0	N1	T3	G2	2.99	Recurred/Progressed	3.45	DECEASED	0.685412	High
TCGA-D7-6822-01	77	Male	Stage IB	M0	N0	T2	G2	12.32	DiseaseFree	12.32	LIVING	-0.545869	Low
TCGA-VQ-A91K-01	69	Male	Stage IIIA	M0	N1	T3	G2	61.17	DiseaseFree	61.17	LIVING	-0.168271	Low
TCGA-B7-A5TK-01	51	Male	Stage IIIA	M0		T4	G3	9.46	DiseaseFree	9.46	LIVING	1.50236	High
TCGA-FP-7998-01	77	Male	Stage IIIC	MX	N3a	T4a	G3	22.27	DiseaseFree	22.27	LIVING	0.58292	High
TCGA-VQ-A8PB-01	65	Female	Stage II	M0	N0	T3	G2	NA		34.26	DECEASED	0.559279	High
TCGA-D7-A6F2-01	62	Male	Stage IB	M0	N0	T2	G3	15.64	DiseaseFree	15.64	LIVING	-0.340843	Low
TCGA-BR-7957-01	50	Female	Stage IV	M1	N3a	T3	GX	NA		9.07	DECEASED	-0.112543	Low
TCGA-HU-A4GP-01	62	Female	Stage IIA	M0	N1	T2	G2	8.97	DiseaseFree	8.97	LIVING	0.0489348	Low
TCGA-D7-8573-01	57	Male	Stage IIA	M0	N0	T3	G3	19.48	DiseaseFree	19.48	LIVING	0.77804	High
TCGA-IN-8462-01	80	Male	Stage IIB	M0	N1	T2	G2	8.87	Recurred/Progressed	18.79	LIVING	0.0842036	Low
TCGA-BR-8368-01	84	Female	Stage IB	M0	N0	T2	G3	4.3	DiseaseFree	4.3	LIVING	-0.033707	Low
TCGA-R5-A805-01	71	Male	Stage IIIB	M0	N2	T3	G3	NA		9.23	DECEASED	0.484392	High
TCGA-BR-8289-01	57	Male	Stage IV	M1	N3a	T4	G3	NA		2.66	DECEASED	0.704173	High
TCGA-IN-8663-01	68	Male	Stage IIB	M0	N2	T2	G3	NA		3.38	DECEASED	1.37933	High
