# Supplementary material for: Construction of a potential long noncoding RNA prognostic model involved competitive endogenous RNA for patients with gastric cancer
Source: Medicine (Baltimore). 2024 Jun 14;103(24):e38458. doi: 10.1097/MD.0000000000038458 (PMC11175963; doi:10.1097/MD.0000000000038458)
Supplement: Supplementary file 7 [file medi-103-e38458-s007.xlsx]

## Sheet: lncRNA-miRNA
HSALNT0289182 hsa-miR-7107-3p 182.00
HSALNT0289182 hsa-miR-6502-5p 180.00
HSALNT0289182 hsa-miR-4668-5p 176.00
HSALNT0289182 hsa-miR-4675 174.00
HSALNT0289182 hsa-miR-6870-3p 171.00
HSALNT0289182 hsa-miR-4446-5p 171.00
HSALNT0289182 hsa-miR-921 170.00
HSALNT0289182 hsa-miR-3171 170.00
HSALNT0289182 hsa-miR-6882-3p 169.00
HSALNT0289182 hsa-miR-658 169.00
HSALNT0289182 hsa-miR-3941 169.00
HSALNT0289182 hsa-miR-3622a-5p 169.00
HSALNT0289182 hsa-miR-136-5p 168.00
HSALNT0289182 hsa-miR-1252-3p 168.00
HSALNT0289182 hsa-miR-6715b-5p 167.00
HSALNT0289182 hsa-miR-5004-5p 167.00
HSALNT0289182 hsa-miR-3605-5p 167.00
HSALNT0289182 hsa-miR-3175 167.00
HSALNT0289182 hsa-miR-6876-3p 166.00
HSALNT0289182 hsa-miR-5787 166.00
HSALNT0289182 hsa-miR-5587-3p 166.00
HSALNT0289182 hsa-miR-4732-5p 166.00
HSALNT0289182 hsa-miR-4445-5p 166.00
HSALNT0289182 hsa-miR-6784-5p 165.00
HSALNT0289182 hsa-miR-6510-5p 165.00
HSALNT0289182 hsa-miR-4448 165.00
HSALNT0289182 hsa-miR-4420 165.00
HSALNT0289182 hsa-miR-3714 165.00
HSALNT0289182 hsa-miR-331-3p 165.00
HSALNT0289182 hsa-miR-3123 165.00
HSALNT0289182 hsa-miR-612 164.00
HSALNT0289182 hsa-miR-598-5p 164.00
HSALNT0289182 hsa-miR-513a-5p 164.00
HSALNT0289182 hsa-miR-3668 164.00
HSALNT0289182 hsa-miR-346 164.00
HSALNT0289182 hsa-miR-127-5p 164.00
HSALNT0289182 hsa-miR-938 163.00
HSALNT0289182 hsa-miR-548an 163.00
HSALNT0289182 hsa-miR-515-5p 163.00
HSALNT0289182 hsa-miR-4477b 163.00
HSALNT0289182 hsa-miR-340-5p 163.00
HSALNT0289182 hsa-miR-1299 163.00
HSALNT0289182 hsa-miR-1255b-2-3p 163.00
HSALNT0289182 hsa-miR-6741-3p 162.00
HSALNT0289182 hsa-miR-6081 162.00
HSALNT0289182 hsa-miR-4795-5p 162.00
HSALNT0289182 hsa-miR-4692 162.00
HSALNT0289182 hsa-miR-4505 162.00
HSALNT0289182 hsa-miR-4436b-5p 162.00
HSALNT0289182 hsa-miR-3664-5p 162.00

## Sheet: miRNA-mRNA
hsa-miR-346	MBNL1
hsa-miR-346	GPX4
hsa-miR-346	CSNK1D
hsa-miR-346	NCDN
hsa-miR-346	EIF2C2
hsa-miR-346	KIF1B
hsa-miR-346	PHLDB2
hsa-miR-346	KLF4
hsa-miR-346	C1orf144
hsa-miR-346	ZNF609
hsa-miR-346	MLL2
hsa-miR-346	HBP1
hsa-miR-136-5p	TNRC18
hsa-miR-136-5p	JARID2
hsa-miR-136-5p	SMG1
hsa-miR-136-5p	TNPO1
hsa-miR-136-5p	DCAF7
hsa-miR-136-5p	USP37
hsa-miR-136-5p	PBX3
hsa-miR-136-5p	PURB
hsa-miR-136-5p	CPD
hsa-miR-136-5p	CBX4
hsa-miR-136-5p	MLL
hsa-miR-136-5p	DOCK5
hsa-miR-136-5p	ANKRD11
hsa-miR-136-5p	VCP
hsa-miR-136-5p	ETF1
hsa-miR-136-5p	MTMR4
hsa-miR-136-5p	TBCEL
hsa-miR-136-5p	DUSP16
hsa-miR-136-5p	DYRK1A
hsa-miR-136-5p	FOXJ3
hsa-miR-136-5p	ZNF148
hsa-miR-136-5p	ZBTB5
hsa-miR-136-5p	TSC22D2
hsa-miR-136-5p	MINK1
hsa-miR-136-5p	BPTF
hsa-miR-136-5p	ARF6
hsa-miR-136-5p	C5orf24
hsa-miR-136-5p	RAD23B
hsa-miR-136-5p	KIAA1522
hsa-miR-136-5p	RAP2C
hsa-miR-136-5p	TRPC4AP
hsa-miR-136-5p	OTUD3
hsa-miR-136-5p	G3BP2
hsa-miR-340-5p	BTBD1
hsa-miR-340-5p	SUMO2
hsa-miR-340-5p	ZNF503
hsa-miR-340-5p	ADAMTS1
hsa-miR-340-5p	NPTN
hsa-miR-340-5p	ACPL2
hsa-miR-340-5p	UBE2E3
hsa-miR-340-5p	CNTNAP1
hsa-miR-340-5p	RORA
hsa-miR-340-5p	ATP13A3
hsa-miR-340-5p	SLC6A6
hsa-miR-340-5p	HIPK1
hsa-miR-340-5p	GOPC
hsa-miR-340-5p	OTUD4
hsa-miR-340-5p	ANKIB1
hsa-miR-340-5p	KIAA0494
hsa-miR-340-5p	NFKB1
hsa-miR-340-5p	HIVEP2
hsa-miR-340-5p	HIAT1
hsa-miR-340-5p	SLK
hsa-miR-340-5p	KIAA1644
hsa-miR-340-5p	HDLBP
hsa-miR-340-5p	EIF1AX
hsa-miR-340-5p	AHR
hsa-miR-340-5p	PLSCR4
hsa-miR-340-5p	DMD
hsa-miR-340-5p	NFAT5
hsa-miR-340-5p	NPNT
hsa-miR-340-5p	ZCCHC14
hsa-miR-340-5p	PUM2
hsa-miR-340-5p	SGPP1
hsa-miR-340-5p	FBXL3
hsa-miR-340-5p	SORT1
hsa-miR-340-5p	SH3KBP1
hsa-miR-340-5p	RCN2
hsa-miR-340-5p	KLHL9
hsa-miR-340-5p	ATP1B1
hsa-miR-340-5p	RBM25
hsa-miR-340-5p	ARRDC3
hsa-miR-340-5p	ZFYVE16
hsa-miR-340-5p	TOMM40
hsa-miR-340-5p	USP25
hsa-miR-340-5p	DHX40
hsa-miR-340-5p	CALM1
hsa-miR-340-5p	LCORL
hsa-miR-340-5p	ASH1L
hsa-miR-340-5p	RANBP2
hsa-miR-340-5p	KIAA0528
hsa-miR-340-5p	ZFPM2
hsa-miR-340-5p	CHIC1
hsa-miR-340-5p	BNIP2
hsa-miR-340-5p	RPS6KA5
hsa-miR-340-5p	SPCS3
hsa-miR-340-5p	CHMP7
hsa-miR-340-5p	SMURF1
hsa-miR-340-5p	ID2
hsa-miR-340-5p	FAM91A1
hsa-miR-340-5p	MAGI3
hsa-miR-340-5p	RCOR3
hsa-miR-340-5p	SECISBP2L
hsa-miR-340-5p	ABI1
hsa-miR-340-5p	VPS54
hsa-miR-340-5p	C3orf58
hsa-miR-340-5p	STRN3
hsa-miR-340-5p	ASF1A
hsa-miR-340-5p	FIGN
hsa-miR-340-5p	MOSPD1
hsa-miR-340-5p	RHOA
hsa-miR-340-5p	NR1D2
hsa-miR-340-5p	CPEB3
hsa-miR-340-5p	IPMK
hsa-miR-340-5p	ILF3
hsa-miR-340-5p	ZXDA
hsa-miR-340-5p	AFF4
hsa-miR-340-5p	RBBP6
hsa-miR-340-5p	FBXO21
hsa-miR-340-5p	NPAT
hsa-miR-340-5p	YTHDF3
hsa-miR-340-5p	BTBD10
hsa-miR-340-5p	FBXO3
hsa-miR-340-5p	NR3C1
hsa-miR-340-5p	C7orf42
hsa-miR-340-5p	SETD8
hsa-miR-340-5p	BAZ2A
hsa-miR-340-5p	CAST
hsa-miR-340-5p	SACS
hsa-miR-340-5p	TSPAN3
hsa-miR-340-5p	APPL1
hsa-miR-340-5p	MAP4K3
hsa-miR-340-5p	CCDC47
hsa-miR-340-5p	SMAD7
hsa-miR-340-5p	HS2ST1
hsa-miR-340-5p	NFE2L2
hsa-miR-340-5p	VGLL4
hsa-miR-340-5p	KPNA3
hsa-miR-340-5p	KCNK1
hsa-miR-340-5p	SNX3
hsa-miR-340-5p	COG3
hsa-miR-340-5p	FNIP1
hsa-miR-340-5p	DEK
hsa-miR-340-5p	SPRED2
hsa-miR-340-5p	TSPAN14
hsa-miR-340-5p	MED12L
hsa-miR-340-5p	C1orf9
hsa-miR-340-5p	TBC1D9
hsa-miR-340-5p	XIAP
hsa-miR-340-5p	PIK3C2A
hsa-miR-340-5p	HOXA10
hsa-miR-340-5p	ZNF513
hsa-miR-340-5p	ANKRD29
hsa-miR-340-5p	UBE2D1
hsa-miR-340-5p	KRIT1
hsa-miR-340-5p	FRMD6
hsa-miR-340-5p	JAK1
hsa-miR-340-5p	LIN7C
hsa-miR-340-5p	CAPN7
hsa-miR-340-5p	ACIN1
hsa-miR-340-5p	PSIP1
hsa-miR-340-5p	REV3L
hsa-miR-340-5p	CAMSAP1L1
hsa-miR-340-5p	CYLD
hsa-miR-340-5p	PUM1
hsa-miR-340-5p	SPAG9
hsa-miR-340-5p	ZBTB34
hsa-miR-340-5p	RB1CC1
hsa-miR-340-5p	SLC16A9
hsa-miR-340-5p	TSC22D2
hsa-miR-340-5p	PRNP
hsa-miR-340-5p	PPP3R1
hsa-miR-340-5p	MAP4K4
hsa-miR-340-5p	TOPORS
hsa-miR-340-5p	CRY2
hsa-miR-340-5p	RNF146
hsa-miR-340-5p	PPP3CA
hsa-miR-340-5p	PLEKHA3
hsa-miR-340-5p	SERBP1
hsa-miR-340-5p	IGF2BP3
hsa-miR-340-5p	CLDND1
hsa-miR-340-5p	SLC30A6
hsa-miR-340-5p	ZFYVE26
hsa-miR-340-5p	ARID1A
hsa-miR-340-5p	ZFHX4
hsa-miR-340-5p	MYO10
hsa-miR-340-5p	ITGA6
hsa-miR-340-5p	CAMTA1
hsa-miR-340-5p	UBR5
hsa-miR-340-5p	IRF2BP1
hsa-miR-340-5p	ACTR3
hsa-miR-340-5p	SIX4
hsa-miR-340-5p	ADIPOR2
hsa-miR-340-5p	SYNJ1
hsa-miR-340-5p	MAP3K2
hsa-miR-340-5p	API5
hsa-miR-340-5p	MLL2
hsa-miR-340-5p	AMMECR1
hsa-miR-340-5p	ABCC5
hsa-miR-340-5p	DDX5
hsa-miR-340-5p	SIVA1
hsa-miR-340-5p	LEPROT
hsa-miR-340-5p	CPNE8
hsa-miR-340-5p	SNX6
hsa-miR-340-5p	NEK6
hsa-miR-340-5p	KLF10
hsa-miR-340-5p	SELT
hsa-miR-340-5p	SETD3
hsa-miR-340-5p	ZC3H12C
hsa-miR-340-5p	TCF4
hsa-miR-340-5p	USP15
hsa-miR-340-5p	FOXN2
hsa-miR-340-5p	ZCCHC11
hsa-miR-340-5p	MACF1
hsa-miR-340-5p	HDAC4
hsa-miR-340-5p	OGT
hsa-miR-340-5p	ZBTB41
hsa-miR-340-5p	DUSP2
hsa-miR-340-5p	RAB11A
hsa-miR-340-5p	MED17
