# Supplementary material for: Construction of a potential long noncoding RNA prognostic model involved competitive endogenous RNA for patients with gastric cancer
Source: Medicine (Baltimore). 2024 Jun 14;103(24):e38458. doi: 10.1097/MD.0000000000038458 (PMC11175963; doi:10.1097/MD.0000000000038458)
Supplement: Supplementary file 8 [file medi-103-e38458-s008.xlsx]

## Sheet: EnrichmentGO_BP
	ID	Description	GeneRatio	BgRatio	pvalue	p.adjust	qvalue	geneID	Count
GO:0030522	GO:0030522	intracellular receptor signaling pathway	14/197	280/18670	1.72384e-06	0.00519565	0.00466707	RORA/AHR/PUM2/STRN3/RHOA/NR1D2/NR3C1/XIAP/CYLD/PUM1/CRY2/ARID1A/UBR5/DDX5	14
GO:0090257	GO:0090257	regulation of muscle system process	13/197	259/18670	3.91194e-06	0.0058953	0.00529554	KLF4/JARID2/DOCK5/MTMR4/DMD/NPNT/ATP1B1/CALM1/RHOA/SMAD7/PPP3CA/SETD3/HDAC4	13
GO:0016579	GO:0016579	protein deubiquitination	13/197	283/18670	1.01959e-05	0.0102435	0.00920136	USP37/VCP/RAD23B/OTUD3/OTUD4/USP25/RHOA/SMAD7/SNX3/UBE2D1/CYLD/USP15/OGT	13
GO:0070646	GO:0070646	protein modification by small protein removal	13/197	299/18670	1.82692e-05	0.0137658	0.0123653	USP37/VCP/RAD23B/OTUD3/OTUD4/USP25/RHOA/SMAD7/SNX3/UBE2D1/CYLD/USP15/OGT	13
GO:2000058	GO:2000058	regulation of ubiquitin-dependent protein catabolic process	9/197	149/18670	2.95324e-05	0.0144983	0.0130233	CSNK1D/VCP/RAD23B/SUMO2/ANKIB1/SMURF1/SMAD7/NFE2L2/OGT	9
GO:0071108	GO:0071108	protein K48-linked deubiquitination	5/197	35/18670	3.12023e-05	0.0144983	0.0130233	USP37/OTUD3/OTUD4/USP25/CYLD	5
GO:0009755	GO:0009755	hormone-mediated signaling pathway	11/197	235/18670	4.17812e-05	0.0144983	0.0130233	RORA/STRN3/RHOA/NR1D2/NR3C1/APPL1/CRY2/ARID1A/UBR5/ADIPOR2/DDX5	11
GO:0032434	GO:0032434	regulation of proteasomal ubiquitin-dependent protein catabolic process	8/197	122/18670	4.59634e-05	0.0144983	0.0130233	CSNK1D/VCP/RAD23B/SUMO2/ANKIB1/SMAD7/NFE2L2/OGT	8
GO:0034333	GO:0034333	adherens junction assembly	7/197	90/18670	4.66816e-05	0.0144983	0.0130233	PHLDB2/HIPK1/SLK/RHOA/SMAD7/MAP4K4/MACF1	7
GO:0032922	GO:0032922	circadian regulation of gene expression	6/197	62/18670	4.81033e-05	0.0144983	0.0130233	CSNK1D/RORA/AHR/ID2/CRY2/OGT	6
GO:2000060	GO:2000060	positive regulation of ubiquitin-dependent protein catabolic process	7/197	95/18670	6.60476e-05	0.0161314	0.0144902	CSNK1D/VCP/SUMO2/ANKIB1/SMURF1/SMAD7/NFE2L2	7
GO:0048511	GO:0048511	rhythmic process	12/197	295/18670	7.31215e-05	0.0161314	0.0144902	CSNK1D/DYRK1A/ADAMTS1/RORA/AHR/FBXL3/ID2/NR1D2/CRY2/DDX5/KLF10/OGT	12
GO:1903391	GO:1903391	regulation of adherens junction organization	6/197	67/18670	7.47523e-05	0.0161314	0.0144902	PHLDB2/ARF6/SLK/RHOA/MAP4K4/MACF1	6
GO:0007623	GO:0007623	circadian rhythm	10/197	208/18670	7.493e-05	0.0161314	0.0144902	CSNK1D/DYRK1A/RORA/AHR/FBXL3/ID2/NR1D2/CRY2/KLF10/OGT	10
GO:0006937	GO:0006937	regulation of muscle contraction	9/197	171/18670	8.63564e-05	0.0162766	0.0146207	DOCK5/DMD/NPNT/ATP1B1/CALM1/RHOA/SMAD7/SETD3/HDAC4	9
GO:0033173	GO:0033173	calcineurin-NFAT signaling cascade	5/197	43/18670	8.64053e-05	0.0162766	0.0146207	NFAT5/PRNP/PPP3R1/PPP3CA/CAMTA1	5
GO:1903050	GO:1903050	regulation of proteolysis involved in cellular protein catabolic process	10/197	214/18670	9.48903e-05	0.0168235	0.0151119	CSNK1D/VCP/RAD23B/SUMO2/ANKIB1/USP25/SMURF1/SMAD7/NFE2L2/OGT	10
GO:0000209	GO:0000209	protein polyubiquitination	12/197	310/18670	0.000116884	0.0190248	0.0170893	UBE2E3/ANKIB1/FBXL3/SMURF1/RBBP6/FBXO21/XIAP/UBE2D1/TOPORS/RNF146/UBR5/IRF2BP1	12
GO:0097720	GO:0097720	calcineurin-mediated signaling	5/197	46/18670	0.000119931	0.0190248	0.0170893	NFAT5/PRNP/PPP3R1/PPP3CA/CAMTA1	5
GO:0034332	GO:0034332	adherens junction organization	8/197	142/18670	0.00013386	0.0197629	0.0177523	PHLDB2/ARF6/HIPK1/SLK/RHOA/SMAD7/MAP4K4/MACF1	8
GO:0016197	GO:0016197	endosomal transport	10/197	224/18670	0.000138152	0.0197629	0.0177523	VCP/ARF6/SORT1/ZFYVE16/CHMP7/VPS54/SPAG9/LEPROT/SNX6/RAB11A	10
GO:0061136	GO:0061136	regulation of proteasomal protein catabolic process	9/197	183/18670	0.000144735	0.0197629	0.0177523	CSNK1D/VCP/RAD23B/SUMO2/ANKIB1/USP25/SMAD7/NFE2L2/OGT	9
GO:0043401	GO:0043401	steroid hormone mediated signaling pathway	9/197	184/18670	0.000150812	0.0197629	0.0177523	RORA/STRN3/RHOA/NR1D2/NR3C1/CRY2/ARID1A/UBR5/DDX5	9
GO:1903320	GO:1903320	regulation of protein modification by small protein conjugation or removal	10/197	231/18670	0.000177478	0.0222883	0.0200208	VCP/OTUD4/ARRDC3/SMAD7/XIAP/UBE2D1/TOPORS/UBR5/HDAC4/OGT	10
GO:0042752	GO:0042752	regulation of circadian rhythm	7/197	114/18670	0.00020786	0.0249417	0.0224042	CSNK1D/RORA/FBXL3/ID2/NR1D2/CRY2/KLF10	7
GO:0032436	GO:0032436	positive regulation of proteasomal ubiquitin-dependent protein catabolic process	6/197	81/18670	0.000215157	0.0249417	0.0224042	CSNK1D/VCP/SUMO2/ANKIB1/SMAD7/NFE2L2	6
GO:0010882	GO:0010882	regulation of cardiac muscle contraction by calcium ion signaling	4/197	29/18670	0.00023225	0.025926	0.0232884	DMD/ATP1B1/CALM1/HDAC4	4
GO:0010632	GO:0010632	regulation of epithelial cell migration	11/197	291/18670	0.00027574	0.0280296	0.0251779	KLF4/DOCK5/ARF6/RHOA/NFE2L2/PIK3C2A/KRIT1/CAPN7/MAP4K4/MACF1/RAB11A	11
GO:0048016	GO:0048016	inositol phosphate-mediated signaling	5/197	55/18670	0.000281882	0.0280296	0.0251779	NFAT5/PRNP/PPP3R1/PPP3CA/CAMTA1	5
GO:1903052	GO:1903052	positive regulation of proteolysis involved in cellular protein catabolic process	7/197	120/18670	0.000284987	0.0280296	0.0251779	CSNK1D/VCP/SUMO2/ANKIB1/SMURF1/SMAD7/NFE2L2	7
GO:1903362	GO:1903362	regulation of cellular protein catabolic process	10/197	247/18670	0.000303842	0.0280296	0.0251779	CSNK1D/VCP/RAD23B/SUMO2/ANKIB1/USP25/SMURF1/SMAD7/NFE2L2/OGT	10
GO:2000009	GO:2000009	negative regulation of protein localization to cell surface	3/197	13/18670	0.000306091	0.0280296	0.0251779	ARF6/GOPC/LEPROT	3
GO:0070936	GO:0070936	protein K48-linked ubiquitination	5/197	56/18670	0.000306893	0.0280296	0.0251779	UBE2E3/UBE2D1/TOPORS/RNF146/UBR5	5
GO:0007178	GO:0007178	transmembrane receptor protein serine/threonine kinase signaling pathway	12/197	349/18670	0.000347625	0.0308159	0.0276809	MTMR4/NPNT/ZFYVE16/SMURF1/RHOA/APPL1/SMAD7/XIAP/UBE2D1/DDX5/SNX6/USP15	12
GO:0070536	GO:0070536	protein K63-linked deubiquitination	4/197	33/18670	0.000387168	0.0333407	0.0299488	VCP/OTUD4/USP25/CYLD	4
GO:0051893	GO:0051893	regulation of focal adhesion assembly	5/197	60/18670	0.000424102	0.034116	0.0306452	PHLDB2/SLK/RHOA/MAP4K4/MACF1	5
GO:0090109	GO:0090109	regulation of cell-substrate junction assembly	5/197	60/18670	0.000424102	0.034116	0.0306452	PHLDB2/SLK/RHOA/MAP4K4/MACF1	5
GO:0007517	GO:0007517	muscle organ development	13/197	410/18670	0.000430129	0.034116	0.0306452	ZNF609/JARID2/BTBD1/DMD/ZFPM2/RHOA/NR1D2/SMAD7/PPP3CA/SIX4/DDX5/FOXN2/HDAC4	13
GO:0010810	GO:0010810	regulation of cell-substrate adhesion	9/197	215/18670	0.000476863	0.0344921	0.030983	PHLDB2/DOCK5/MINK1/SLK/NPNT/RHOA/MAP4K4/ITGA6/MACF1	9
GO:0034616	GO:0034616	response to laminar fluid shear stress	3/197	15/18670	0.000479439	0.0344921	0.030983	KLF4/SMAD7/NFE2L2	3
GO:0042921	GO:0042921	glucocorticoid receptor signaling pathway	3/197	15/18670	0.000479439	0.0344921	0.030983	NR3C1/CRY2/ARID1A	3
GO:1990778	GO:1990778	protein localization to cell periphery	11/197	311/18670	0.000483527	0.0344921	0.030983	KIF1B/ARF6/GOPC/ATP1B1/SMURF1/APPL1/TSPAN14/LIN7C/PRNP/MACF1/RAB11A	11
GO:0030518	GO:0030518	intracellular steroid hormone receptor signaling pathway	7/197	132/18670	0.000507826	0.0344921	0.030983	STRN3/RHOA/NR3C1/CRY2/ARID1A/UBR5/DDX5	7
GO:0019722	GO:0019722	calcium-mediated signaling	9/197	218/18670	0.000527068	0.0344921	0.030983	DMD/NFAT5/ATP1B1/CALM1/PRNP/PPP3R1/PPP3CA/CAMTA1/HDAC4	9
GO:0050769	GO:0050769	positive regulation of neurogenesis	14/197	474/18670	0.000527435	0.0344921	0.030983	CSNK1D/ZNF609/NPTN/SMURF1/ID2/RHOA/CPEB3/NFE2L2/SNX3/SPAG9/ITGA6/TCF4/MACF1/RAB11A	14
GO:0043161	GO:0043161	proteasome-mediated ubiquitin-dependent protein catabolic process	13/197	419/18670	0.000527498	0.0344921	0.030983	CSNK1D/VCP/RAD23B/SUMO2/ANKIB1/FBXL3/SMURF1/CCDC47/SMAD7/NFE2L2/UBE2D1/TOPORS/OGT	13
GO:0031098	GO:0031098	stress-activated protein kinase signaling cascade	11/197	315/18670	0.000537867	0.0344921	0.030983	MINK1/NFKB1/SLK/MAGI3/RHOA/MAP4K3/CYLD/SPAG9/RB1CC1/MAP4K4/MAP3K2	11
GO:0010498	GO:0010498	proteasomal protein catabolic process	14/197	477/18670	0.000561192	0.0346023	0.031082	CSNK1D/VCP/RAD23B/SUMO2/ANKIB1/FBXL3/USP25/SMURF1/CCDC47/SMAD7/NFE2L2/UBE2D1/TOPORS/OGT	14
GO:0007044	GO:0007044	cell-substrate junction assembly	6/197	97/18670	0.000569996	0.0346023	0.031082	PHLDB2/SLK/RHOA/MAP4K4/ITGA6/MACF1	6
GO:1903322	GO:1903322	positive regulation of protein modification by small protein conjugation or removal	7/197	135/18670	0.000580935	0.0346023	0.031082	VCP/ARRDC3/SMAD7/XIAP/UBE2D1/TOPORS/HDAC4	7
GO:0031958	GO:0031958	corticosteroid receptor signaling pathway	3/197	16/18670	0.000585507	0.0346023	0.031082	NR3C1/CRY2/ARID1A	3
GO:0045666	GO:0045666	positive regulation of neuron differentiation	12/197	371/18670	0.000599036	0.0347211	0.0311887	CSNK1D/NPTN/SMURF1/RHOA/CPEB3/NFE2L2/SNX3/SPAG9/ITGA6/TCF4/MACF1/RAB11A	12
GO:1903311	GO:1903311	regulation of mRNA metabolic process	11/197	324/18670	0.000679015	0.0386142	0.0346857	MBNL1/TNPO1/DYRK1A/PUM2/RBM25/CPEB3/YTHDF3/PUM1/SERBP1/IGF2BP3/DDX5	11
GO:1903364	GO:1903364	positive regulation of cellular protein catabolic process	7/197	140/18670	0.000721166	0.0402517	0.0361567	CSNK1D/VCP/SUMO2/ANKIB1/SMURF1/SMAD7/NFE2L2	7
GO:0007034	GO:0007034	vacuolar transport	7/197	142/18670	0.000784242	0.0429764	0.0386042	VCP/SORT1/ZFYVE16/CHMP7/SMURF1/VPS54/LEPROT	7
GO:1901800	GO:1901800	positive regulation of proteasomal protein catabolic process	6/197	104/18670	0.000823646	0.0437694	0.0393165	CSNK1D/VCP/SUMO2/ANKIB1/SMAD7/NFE2L2	6
GO:0042692	GO:0042692	muscle cell differentiation	12/197	385/18670	0.000827756	0.0437694	0.0393165	RORA/DMD/NPNT/SORT1/BNIP2/ASF1A/SPAG9/PPP3CA/ARID1A/SIX4/SETD3/HDAC4	12
GO:0014706	GO:0014706	striated muscle tissue development	12/197	390/18670	0.000925387	0.0480882	0.0431959	JARID2/ZFPM2/ID2/RHOA/NR1D2/SMAD7/PPP3CA/ARID1A/SIX4/DDX5/FOXN2/HDAC4	12

## Sheet: EnrichmentGO_CC
	ID	Description	GeneRatio	BgRatio	pvalue	p.adjust	qvalue	geneID	Count
GO:0016607	GO:0016607	nuclear speck	14/198	397/19717	5.11161e-05	0.0164083	0.0149582	HBP1/CBX4/DYRK1A/HIPK1/RBM25/RBBP6/NR3C1/BAZ2A/ACIN1/PUM1/TOPORS/CRY2/API5/NEK6	14
GO:0005911	GO:0005911	cell-cell junction	14/198	459/19717	0.000233982	0.0375542	0.0342353	RAP2C/CNTNAP1/SH3KBP1/ATP1B1/ASH1L/MAGI3/RHOA/SMAD7/KRIT1/FRMD6/LIN7C/PPP3CA/ITGA6/ACTR3	14

## Sheet: EnrichmentGO_MF
	ID	Description	GeneRatio	BgRatio	pvalue	p.adjust	qvalue	geneID	Count
GO:0001221	GO:0001221	transcription cofactor binding	7/197	43/17697	4.37009e-07	0.000195343	0.000171123	KLF4/SUMO2/RORA/AHR/NFE2L2/VGLL4/NEK6	7
GO:0019787	GO:0019787	ubiquitin-like protein transferase activity	17/197	407/17697	3.22732e-06	0.000721305	0.000631874	CBX4/UBE2E3/ANKIB1/FBXL3/KLHL9/RANBP2/SMURF1/RBBP6/FBXO21/FBXO3/XIAP/UBE2D1/TOPORS/RNF146/UBR5/IRF2BP1/HDAC4	17
GO:0003730	GO:0003730	mRNA 3'-UTR binding	8/197	91/17697	7.89085e-06	0.00117574	0.00102996	PUM2/SECISBP2L/CPEB3/ILF3/PUM1/SERBP1/IGF2BP3/DDX5	8
GO:0019789	GO:0019789	SUMO transferase activity	4/197	21/17697	7.68473e-05	0.00746539	0.0065398	CBX4/RANBP2/TOPORS/HDAC4	4
GO:0035091	GO:0035091	phosphatidylinositol binding	11/197	245/17697	9.75549e-05	0.00746539	0.0065398	ZCCHC14/ZFYVE16/APPL1/SNX3/PIK3C2A/KRIT1/PLEKHA3/ZFYVE26/MYO10/SNX6/OGT	11
GO:0004842	GO:0004842	ubiquitin-protein transferase activity	14/197	382/17697	0.000100207	0.00746539	0.0065398	UBE2E3/ANKIB1/FBXL3/KLHL9/SMURF1/RBBP6/FBXO21/FBXO3/XIAP/UBE2D1/TOPORS/RNF146/UBR5/IRF2BP1	14
GO:0001085	GO:0001085	RNA polymerase II transcription factor binding	8/197	155/17697	0.000348679	0.0222656	0.019505	KLF4/AHR/ZFPM2/ID2/NFE2L2/SETD3/TCF4/HDAC4	8
GO:0001222	GO:0001222	transcription corepressor binding	3/197	15/17697	0.000560057	0.0312932	0.0274133	SUMO2/RORA/NEK6	3
GO:0032183	GO:0032183	SUMO binding	3/197	16/17697	0.000683668	0.0318384	0.027891	CBX4/NR3C1/SERBP1	3
GO:0032182	GO:0032182	ubiquitin-like protein binding	6/197	96/17697	0.00071227	0.0318384	0.027891	CBX4/RAD23B/USP25/NR3C1/SERBP1/UBR5	6
GO:0061630	GO:0061630	ubiquitin protein ligase activity	9/197	221/17697	0.000847415	0.0344359	0.0301664	ANKIB1/FBXL3/SMURF1/RBBP6/XIAP/TOPORS/RNF146/UBR5/IRF2BP1	9
GO:0005543	GO:0005543	phospholipid binding	13/197	427/17697	0.00102355	0.0356423	0.0312232	ZCCHC14/ZFYVE16/SMURF1/APPL1/SNX3/PIK3C2A/KRIT1/PLEKHA3/ZFYVE26/MYO10/CPNE8/SNX6/OGT	13
GO:0019902	GO:0019902	phosphatase binding	8/197	185/17697	0.00111609	0.0356423	0.0312232	VCP/MTMR4/TRPC4AP/STRN3/SNX3/JAK1/PPP3R1/CRY2	8
GO:0061659	GO:0061659	ubiquitin-like protein ligase activity	9/197	230/17697	0.00112183	0.0356423	0.0312232	ANKIB1/FBXL3/SMURF1/RBBP6/XIAP/TOPORS/RNF146/UBR5/IRF2BP1	9
GO:0004843	GO:0004843	thiol-dependent ubiquitin-specific protease activity	6/197	106/17697	0.00119605	0.0356423	0.0312232	USP37/OTUD3/OTUD4/USP25/CYLD/USP15	6
GO:0001228	GO:0001228	DNA-binding transcription activator activity	RNA polymerase II-specific	13/197	439/17697	0.00131378	0.0367037	0.032153	KLF4/PBX3/FOXJ3/RORA/NFKB1/NFAT5/NR3C1/NFE2L2/HOXA10/IRF2BP1/SIX4/KLF10/TCF4	13
GO:0036459	GO:0036459	thiol-dependent ubiquitinyl hydrolase activity	6/197	114/17697	0.00173805	0.0408464	0.0357821	USP37/OTUD3/OTUD4/USP25/CYLD/USP15	6
GO:0101005	GO:0101005	ubiquitinyl hydrolase activity	6/197	114/17697	0.00173805	0.0408464	0.0357821	USP37/OTUD3/OTUD4/USP25/CYLD/USP15	6
GO:0004879	GO:0004879	nuclear receptor activity	4/197	47/17697	0.00182758	0.0408464	0.0357821	RORA/AHR/NR1D2/NR3C1	4
GO:0098531	GO:0098531	transcription factor activity	direct ligand regulated sequence-specific DNA binding	4/197	47/17697	0.00182758	0.0408464	0.0357821	RORA/AHR/NR1D2/NR3C1	4
GO:0046332	GO:0046332	SMAD binding	5/197	80/17697	0.0019878	0.0414827	0.0363394	PURB/SMURF1/SMAD7/DDX5/USP15	5
GO:0001223	GO:0001223	transcription coactivator binding	3/197	23/17697	0.00204165	0.0414827	0.0363394	RORA/AHR/VGLL4	3
GO:1901981	GO:1901981	phosphatidylinositol phosphate binding	7/197	161/17697	0.00219629	0.0426844	0.0373922	ZFYVE16/SNX3/KRIT1/PLEKHA3/ZFYVE26/MYO10/OGT	7
GO:0019783	GO:0019783	ubiquitin-like protein-specific protease activity	6/197	123/17697	0.00255109	0.0475141	0.0416231	USP37/OTUD3/OTUD4/USP25/CYLD/USP15	6
